# Supplementary material for: Single-cell sequencing reveals the origin and the order of mutation acquisition in T-cell acute lymphoblastic leukemia
Source: Leukemia. 2018 Apr 18;32(6):1358–69. doi: 10.1038/s41375-018-0127-8 (PMC5990522; doi:10.1038/s41375-018-0127-8)
Supplement: Supplementary file 14 — Supplementary table S8 [file 41375_2018_127_MOESM14_ESM.xlsx]

## Sheet: X09-Jaccard.txt
cluster	1	1	1	1	2	2	2	2	2	2	2	2	2	2	2	2	2	2	2	2	2	2	2	2	2	2	2	2	2	2	2	2	2	2	2	2	2	2	2	2	2	2	2	2	2	2	2	2	2
cell	cell88	cell253	cell306	cell201	cell112	cell256	cell243	cell259	cell277	cell127	cell281	cell280	cell229	cell131	cell140	cell115	cell57	cell56	cell251	cell175	cell330	cell257	cell167	cell248	cell171	X09-385	cell335	cell132	cell42	cell230	cell89	cell334	cell47	cell133	cell247	cell158	cell359	cell96	X09-389	cell252	cell7	cell128	cell193	cell43	cell327	cell197	cell318	cell38	cell196
cell88	0	0.0869565	0.304348	0.347826	0.652174	0.695652	0.695652	0.636364	0.652174	0.608696	0.652174	0.565217	0.608696	0.565217	0.608696	0.652174	0.681818	0.608696	0.73913	0.521739	0.652174	0.695652	0.73913	0.782609	0.521739	0.652174	0.695652	0.652174	0.695652	0.478261	0.521739	0.565217	0.565217	0.782609	0.826087	0.652174	0.869565	0.652174	0.652174	0.73913	0.652174	0.73913	0.727273	0.636364	0.545455	0.826087	0.590909	0.636364	0.565217
cell253	0.0869565	0	0.304348	0.391304	0.608696	0.652174	0.652174	0.652174	0.608696	0.565217	0.608696	0.521739	0.565217	0.565217	0.608696	0.608696	0.695652	0.565217	0.73913	0.478261	0.608696	0.636364	0.695652	0.727273	0.478261	0.652174	0.652174	0.652174	0.695652	0.478261	0.478261	0.565217	0.565217	0.73913	0.782609	0.608696	0.826087	0.608696	0.652174	0.695652	0.608696	0.681818	0.73913	0.652174	0.565217	0.772727	0.652174	0.636364	0.565217
cell306	0.304348	0.304348	0	0.409091	0.608696	0.652174	0.652174	0.652174	0.652174	0.565217	0.652174	0.565217	0.608696	0.521739	0.652174	0.608696	0.681818	0.565217	0.782609	0.652174	0.636364	0.652174	0.666667	0.727273	0.545455	0.681818	0.636364	0.727273	0.761905	0.5	0.545455	0.681818	0.545455	0.695652	0.73913	0.636364	0.826087	0.695652	0.727273	0.695652	0.695652	0.681818	0.727273	0.666667	0.47619	0.772727	0.636364	0.681818	0.428571
cell201	0.347826	0.391304	0.409091	0	0.73913	0.782609	0.772727	0.782609	0.772727	0.681818	0.761905	0.695652	0.695652	0.695652	0.681818	0.782609	0.818182	0.695652	0.727273	0.652174	0.681818	0.772727	0.772727	0.818182	0.590909	0.666667	0.714286	0.666667	0.782609	0.590909	0.636364	0.590909	0.590909	0.818182	0.809524	0.695652	0.857143	0.772727	0.619048	0.782609	0.727273	0.666667	0.761905	0.714286	0.590909	0.857143	0.666667	0.782609	0.590909
cell112	0.652174	0.608696	0.608696	0.73913	0	0.0434783	0.0869565	0.130435	0.130435	0.0869565	0.173913	0.173913	0.130435	0.173913	0.26087	0.217391	0.26087	0.217391	0.173913	0.217391	0.304348	0.173913	0.173913	0.217391	0.217391	0.26087	0.26087	0.26087	0.26087	0.347826	0.217391	0.391304	0.217391	0.217391	0.217391	0.217391	0.304348	0.304348	0.391304	0.391304	0.304348	0.391304	0.434783	0.434783	0.434783	0.347826	0.521739	0.478261	0.521739
cell256	0.695652	0.652174	0.652174	0.782609	0.0434783	0	0.0869565	0.130435	0.130435	0.130435	0.173913	0.173913	0.130435	0.173913	0.26087	0.217391	0.26087	0.217391	0.173913	0.217391	0.304348	0.217391	0.173913	0.217391	0.26087	0.26087	0.26087	0.26087	0.26087	0.347826	0.26087	0.391304	0.26087	0.217391	0.217391	0.26087	0.304348	0.347826	0.391304	0.391304	0.347826	0.391304	0.409091	0.434783	0.434783	0.347826	0.5	0.478261	0.5
cell243	0.695652	0.652174	0.652174	0.772727	0.0869565	0.0869565	0	0.0869565	0.0869565	0.0909091	0.0909091	0.130435	0.130435	0.130435	0.181818	0.173913	0.217391	0.217391	0.173913	0.217391	0.304348	0.217391	0.173913	0.217391	0.304348	0.181818	0.181818	0.181818	0.26087	0.272727	0.26087	0.347826	0.304348	0.217391	0.217391	0.304348	0.227273	0.318182	0.318182	0.347826	0.391304	0.318182	0.434783	0.391304	0.391304	0.347826	0.521739	0.478261	0.521739
cell259	0.636364	0.652174	0.652174	0.782609	0.130435	0.130435	0.0869565	0	0.0869565	0.173913	0.173913	0.130435	0.173913	0.130435	0.26087	0.173913	0.136364	0.26087	0.173913	0.26087	0.347826	0.217391	0.217391	0.26087	0.347826	0.217391	0.26087	0.217391	0.26087	0.347826	0.26087	0.304348	0.347826	0.26087	0.26087	0.347826	0.304348	0.391304	0.347826	0.347826	0.434783	0.391304	0.363636	0.318182	0.318182	0.391304	0.454545	0.454545	0.521739
cell277	0.652174	0.608696	0.652174	0.772727	0.130435	0.130435	0.0869565	0.0869565	0	0.173913	0.0909091	0.130435	0.173913	0.130435	0.217391	0.173913	0.217391	0.26087	0.136364	0.217391	0.347826	0.217391	0.217391	0.26087	0.304348	0.217391	0.26087	0.181818	0.26087	0.304348	0.217391	0.304348	0.347826	0.26087	0.26087	0.347826	0.304348	0.347826	0.347826	0.347826	0.363636	0.318182	0.434783	0.318182	0.391304	0.391304	0.521739	0.521739	0.521739
cell127	0.608696	0.565217	0.565217	0.681818	0.0869565	0.130435	0.0909091	0.173913	0.173913	0	0.181818	0.217391	0.217391	0.217391	0.272727	0.217391	0.304348	0.217391	0.26087	0.217391	0.304348	0.217391	0.26087	0.304348	0.304348	0.272727	0.272727	0.272727	0.347826	0.272727	0.26087	0.434783	0.304348	0.304348	0.26087	0.304348	0.318182	0.227273	0.318182	0.434783	0.347826	0.318182	0.478261	0.478261	0.391304	0.434783	0.565217	0.478261	0.478261
cell281	0.652174	0.608696	0.652174	0.761905	0.173913	0.173913	0.0909091	0.173913	0.0909091	0.181818	0	0.217391	0.217391	0.217391	0.227273	0.26087	0.304348	0.304348	0.181818	0.26087	0.391304	0.304348	0.26087	0.304348	0.347826	0.227273	0.181818	0.190476	0.304348	0.318182	0.304348	0.391304	0.391304	0.304348	0.304348	0.391304	0.318182	0.363636	0.363636	0.434783	0.409091	0.285714	0.521739	0.409091	0.478261	0.434783	0.565217	0.565217	0.608696
cell280	0.565217	0.521739	0.565217	0.695652	0.173913	0.173913	0.130435	0.130435	0.130435	0.217391	0.217391	0	0.217391	0.173913	0.304348	0.130435	0.26087	0.217391	0.26087	0.217391	0.304348	0.26087	0.217391	0.26087	0.304348	0.304348	0.217391	0.217391	0.304348	0.26087	0.304348	0.304348	0.304348	0.304348	0.304348	0.217391	0.347826	0.434783	0.347826	0.26087	0.391304	0.391304	0.478261	0.304348	0.304348	0.434783	0.478261	0.565217	0.521739
cell229	0.608696	0.565217	0.608696	0.695652	0.130435	0.130435	0.130435	0.173913	0.173913	0.217391	0.217391	0.217391	0	0.217391	0.304348	0.26087	0.304348	0.26087	0.217391	0.173913	0.26087	0.304348	0.173913	0.26087	0.173913	0.217391	0.304348	0.26087	0.26087	0.391304	0.26087	0.347826	0.26087	0.26087	0.26087	0.304348	0.347826	0.391304	0.434783	0.434783	0.434783	0.434783	0.434783	0.391304	0.391304	0.391304	0.434783	0.391304	0.434783
cell131	0.565217	0.565217	0.521739	0.695652	0.173913	0.173913	0.130435	0.130435	0.130435	0.217391	0.217391	0.173913	0.217391	0	0.130435	0.217391	0.26087	0.304348	0.26087	0.304348	0.391304	0.217391	0.26087	0.26087	0.391304	0.304348	0.304348	0.304348	0.347826	0.217391	0.304348	0.391304	0.304348	0.304348	0.304348	0.391304	0.347826	0.434783	0.434783	0.391304	0.478261	0.391304	0.478261	0.434783	0.434783	0.391304	0.478261	0.478261	0.478261
cell140	0.608696	0.608696	0.652174	0.681818	0.26087	0.26087	0.181818	0.26087	0.217391	0.272727	0.227273	0.304348	0.304348	0.130435	0	0.347826	0.391304	0.391304	0.217391	0.304348	0.478261	0.304348	0.304348	0.304348	0.391304	0.272727	0.363636	0.318182	0.347826	0.181818	0.347826	0.434783	0.391304	0.347826	0.347826	0.391304	0.363636	0.409091	0.318182	0.521739	0.434783	0.409091	0.521739	0.521739	0.565217	0.478261	0.608696	0.565217	0.521739
cell115	0.652174	0.608696	0.608696	0.782609	0.217391	0.217391	0.173913	0.173913	0.173913	0.217391	0.26087	0.130435	0.26087	0.217391	0.347826	0	0.304348	0.136364	0.304348	0.304348	0.391304	0.304348	0.304348	0.272727	0.347826	0.347826	0.347826	0.347826	0.318182	0.304348	0.347826	0.434783	0.434783	0.347826	0.272727	0.272727	0.318182	0.434783	0.434783	0.347826	0.285714	0.391304	0.521739	0.391304	0.347826	0.434783	0.478261	0.521739	0.565217
cell57	0.681818	0.695652	0.681818	0.818182	0.26087	0.26087	0.217391	0.136364	0.217391	0.304348	0.304348	0.26087	0.304348	0.26087	0.391304	0.304348	0	0.347826	0.304348	0.391304	0.333333	0.347826	0.347826	0.391304	0.409091	0.272727	0.318182	0.347826	0.391304	0.478261	0.272727	0.318182	0.333333	0.347826	0.391304	0.478261	0.363636	0.409091	0.333333	0.434783	0.5	0.454545	0.3	0.3	0.380952	0.380952	0.45	0.47619	0.590909
cell56	0.608696	0.565217	0.565217	0.695652	0.217391	0.217391	0.217391	0.26087	0.26087	0.217391	0.304348	0.217391	0.26087	0.304348	0.391304	0.136364	0.347826	0	0.304348	0.26087	0.304348	0.391304	0.304348	0.272727	0.347826	0.391304	0.391304	0.391304	0.318182	0.304348	0.347826	0.434783	0.391304	0.26087	0.304348	0.272727	0.318182	0.434783	0.391304	0.434783	0.318182	0.391304	0.521739	0.478261	0.391304	0.434783	0.565217	0.391304	0.608696
cell251	0.73913	0.73913	0.782609	0.727273	0.173913	0.173913	0.173913	0.173913	0.136364	0.26087	0.181818	0.26087	0.217391	0.26087	0.217391	0.304348	0.304348	0.304348	0	0.26087	0.391304	0.304348	0.217391	0.26087	0.347826	0.217391	0.347826	0.181818	0.217391	0.391304	0.347826	0.347826	0.391304	0.26087	0.26087	0.304348	0.347826	0.434783	0.26087	0.478261	0.318182	0.409091	0.434783	0.409091	0.478261	0.434783	0.608696	0.521739	0.565217
cell175	0.521739	0.478261	0.652174	0.652174	0.217391	0.217391	0.217391	0.26087	0.217391	0.217391	0.26087	0.217391	0.173913	0.304348	0.304348	0.304348	0.391304	0.26087	0.26087	0	0.173913	0.391304	0.217391	0.304348	0.26087	0.304348	0.304348	0.217391	0.217391	0.26087	0.26087	0.26087	0.26087	0.347826	0.304348	0.304348	0.434783	0.347826	0.26087	0.434783	0.434783	0.391304	0.521739	0.478261	0.434783	0.478261	0.608696	0.478261	0.478261
cell330	0.652174	0.608696	0.636364	0.681818	0.304348	0.304348	0.304348	0.347826	0.347826	0.304348	0.391304	0.304348	0.26087	0.391304	0.478261	0.391304	0.333333	0.304348	0.391304	0.173913	0	0.434783	0.304348	0.391304	0.363636	0.409091	0.318182	0.347826	0.391304	0.434783	0.318182	0.318182	0.190476	0.347826	0.391304	0.391304	0.363636	0.391304	0.285714	0.391304	0.565217	0.454545	0.5	0.545455	0.454545	0.454545	0.636364	0.434783	0.5
cell257	0.695652	0.636364	0.652174	0.772727	0.173913	0.217391	0.217391	0.217391	0.217391	0.217391	0.304348	0.26087	0.304348	0.217391	0.304348	0.304348	0.347826	0.391304	0.304348	0.391304	0.434783	0	0.272727	0.238095	0.391304	0.391304	0.391304	0.391304	0.434783	0.434783	0.304348	0.478261	0.347826	0.238095	0.318182	0.347826	0.318182	0.391304	0.478261	0.434783	0.434783	0.454545	0.478261	0.521739	0.521739	0.380952	0.565217	0.545455	0.521739
cell167	0.73913	0.695652	0.666667	0.772727	0.173913	0.173913	0.173913	0.217391	0.217391	0.26087	0.26087	0.217391	0.173913	0.26087	0.304348	0.304348	0.347826	0.304348	0.217391	0.217391	0.304348	0.272727	0	0.142857	0.347826	0.347826	0.304348	0.227273	0.190476	0.363636	0.347826	0.391304	0.304348	0.227273	0.227273	0.227273	0.318182	0.478261	0.391304	0.434783	0.434783	0.478261	0.478261	0.454545	0.454545	0.434783	0.608696	0.5	0.5
cell248	0.782609	0.727273	0.727273	0.818182	0.217391	0.217391	0.217391	0.26087	0.26087	0.304348	0.304348	0.26087	0.26087	0.26087	0.304348	0.272727	0.391304	0.272727	0.26087	0.304348	0.391304	0.238095	0.142857	0	0.434783	0.391304	0.347826	0.347826	0.238095	0.363636	0.434783	0.478261	0.347826	0.272727	0.272727	0.272727	0.285714	0.521739	0.434783	0.434783	0.409091	0.454545	0.565217	0.5	0.5	0.363636	0.608696	0.5	0.545455
cell171	0.521739	0.478261	0.545455	0.590909	0.217391	0.26087	0.304348	0.347826	0.304348	0.304348	0.347826	0.304348	0.173913	0.391304	0.391304	0.347826	0.409091	0.347826	0.347826	0.26087	0.363636	0.391304	0.347826	0.434783	0	0.227273	0.409091	0.391304	0.347826	0.391304	0.181818	0.363636	0.272727	0.434783	0.434783	0.304348	0.521739	0.347826	0.454545	0.521739	0.391304	0.454545	0.5	0.363636	0.409091	0.5	0.409091	0.565217	0.5
X09-385	0.652174	0.652174	0.681818	0.666667	0.26087	0.26087	0.181818	0.217391	0.217391	0.272727	0.227273	0.304348	0.217391	0.304348	0.272727	0.347826	0.272727	0.391304	0.217391	0.304348	0.409091	0.391304	0.347826	0.391304	0.227273	0	0.285714	0.227273	0.26087	0.363636	0.272727	0.272727	0.409091	0.391304	0.391304	0.478261	0.409091	0.318182	0.238095	0.478261	0.521739	0.380952	0.5	0.318182	0.363636	0.454545	0.5	0.521739	0.545455
cell335	0.695652	0.652174	0.636364	0.714286	0.26087	0.26087	0.181818	0.26087	0.26087	0.272727	0.181818	0.217391	0.304348	0.304348	0.363636	0.347826	0.318182	0.391304	0.347826	0.304348	0.318182	0.391304	0.304348	0.347826	0.409091	0.285714	0	0.272727	0.391304	0.409091	0.363636	0.272727	0.318182	0.391304	0.347826	0.391304	0.318182	0.454545	0.333333	0.304348	0.565217	0.333333	0.5	0.363636	0.363636	0.409091	0.5	0.652174	0.590909
cell132	0.652174	0.652174	0.727273	0.666667	0.26087	0.26087	0.181818	0.217391	0.181818	0.272727	0.190476	0.217391	0.26087	0.304348	0.318182	0.347826	0.347826	0.391304	0.181818	0.217391	0.347826	0.391304	0.227273	0.347826	0.391304	0.227273	0.272727	0	0.181818	0.363636	0.347826	0.26087	0.347826	0.391304	0.391304	0.318182	0.409091	0.454545	0.272727	0.434783	0.5	0.428571	0.521739	0.409091	0.478261	0.521739	0.608696	0.545455	0.608696
cell42	0.695652	0.695652	0.761905	0.782609	0.26087	0.26087	0.26087	0.26087	0.26087	0.347826	0.304348	0.304348	0.26087	0.347826	0.347826	0.318182	0.391304	0.318182	0.217391	0.217391	0.391304	0.434783	0.190476	0.238095	0.347826	0.26087	0.391304	0.181818	0	0.363636	0.347826	0.304348	0.391304	0.391304	0.391304	0.285714	0.409091	0.478261	0.347826	0.478261	0.454545	0.521739	0.565217	0.454545	0.5	0.478261	0.608696	0.5	0.636364
cell230	0.478261	0.478261	0.5	0.590909	0.347826	0.347826	0.272727	0.347826	0.304348	0.272727	0.318182	0.26087	0.391304	0.217391	0.181818	0.304348	0.478261	0.304348	0.391304	0.26087	0.434783	0.434783	0.363636	0.363636	0.391304	0.363636	0.409091	0.363636	0.363636	0	0.434783	0.478261	0.434783	0.478261	0.434783	0.434783	0.5	0.409091	0.363636	0.521739	0.478261	0.363636	0.695652	0.454545	0.409091	0.565217	0.608696	0.565217	0.545455
cell89	0.521739	0.478261	0.545455	0.636364	0.217391	0.26087	0.26087	0.26087	0.217391	0.26087	0.304348	0.304348	0.26087	0.304348	0.347826	0.347826	0.272727	0.347826	0.347826	0.26087	0.318182	0.304348	0.347826	0.434783	0.181818	0.272727	0.363636	0.347826	0.347826	0.434783	0	0.181818	0.227273	0.347826	0.434783	0.391304	0.434783	0.347826	0.363636	0.478261	0.478261	0.454545	0.318182	0.454545	0.5	0.5	0.5	0.565217	0.5
cell334	0.565217	0.565217	0.681818	0.590909	0.391304	0.391304	0.347826	0.304348	0.304348	0.434783	0.391304	0.304348	0.347826	0.391304	0.434783	0.434783	0.318182	0.434783	0.347826	0.26087	0.318182	0.478261	0.391304	0.478261	0.363636	0.272727	0.272727	0.26087	0.304348	0.478261	0.181818	0	0.318182	0.434783	0.478261	0.478261	0.434783	0.521739	0.272727	0.391304	0.652174	0.5	0.363636	0.363636	0.409091	0.545455	0.5	0.608696	0.590909
cell47	0.565217	0.565217	0.545455	0.590909	0.217391	0.26087	0.304348	0.347826	0.347826	0.304348	0.391304	0.304348	0.26087	0.304348	0.391304	0.434783	0.333333	0.391304	0.391304	0.26087	0.190476	0.347826	0.304348	0.347826	0.272727	0.409091	0.318182	0.347826	0.391304	0.434783	0.227273	0.318182	0	0.391304	0.434783	0.304348	0.454545	0.478261	0.380952	0.478261	0.521739	0.5	0.454545	0.545455	0.545455	0.454545	0.5	0.565217	0.454545
cell133	0.782609	0.73913	0.695652	0.818182	0.217391	0.217391	0.217391	0.26087	0.26087	0.304348	0.304348	0.304348	0.26087	0.304348	0.347826	0.347826	0.347826	0.26087	0.26087	0.347826	0.347826	0.238095	0.227273	0.272727	0.434783	0.391304	0.391304	0.391304	0.391304	0.478261	0.347826	0.434783	0.391304	0	0.190476	0.391304	0.272727	0.478261	0.434783	0.478261	0.478261	0.521739	0.409091	0.565217	0.565217	0.409091	0.695652	0.478261	0.590909
cell247	0.826087	0.782609	0.73913	0.809524	0.217391	0.217391	0.217391	0.26087	0.26087	0.26087	0.304348	0.304348	0.26087	0.304348	0.347826	0.272727	0.391304	0.304348	0.26087	0.304348	0.391304	0.318182	0.227273	0.272727	0.434783	0.391304	0.347826	0.391304	0.391304	0.434783	0.434783	0.478261	0.434783	0.190476	0	0.391304	0.318182	0.478261	0.434783	0.478261	0.409091	0.409091	0.428571	0.521739	0.478261	0.409091	0.652174	0.565217	0.545455
cell158	0.652174	0.608696	0.636364	0.695652	0.217391	0.26087	0.304348	0.347826	0.347826	0.304348	0.391304	0.217391	0.304348	0.391304	0.391304	0.272727	0.478261	0.272727	0.304348	0.304348	0.391304	0.347826	0.227273	0.272727	0.304348	0.478261	0.391304	0.318182	0.285714	0.434783	0.391304	0.478261	0.304348	0.391304	0.391304	0	0.409091	0.521739	0.434783	0.434783	0.272727	0.565217	0.521739	0.521739	0.521739	0.521739	0.565217	0.590909	0.565217
cell359	0.869565	0.826087	0.826087	0.857143	0.304348	0.304348	0.227273	0.304348	0.304348	0.318182	0.318182	0.347826	0.347826	0.347826	0.363636	0.318182	0.363636	0.318182	0.347826	0.434783	0.363636	0.318182	0.318182	0.285714	0.521739	0.409091	0.318182	0.409091	0.409091	0.5	0.434783	0.434783	0.454545	0.272727	0.318182	0.409091	0	0.454545	0.428571	0.347826	0.5	0.5	0.521739	0.521739	0.521739	0.434783	0.608696	0.521739	0.695652
cell96	0.652174	0.608696	0.695652	0.772727	0.304348	0.347826	0.318182	0.391304	0.347826	0.227273	0.363636	0.434783	0.391304	0.434783	0.409091	0.434783	0.409091	0.434783	0.434783	0.347826	0.391304	0.391304	0.478261	0.521739	0.347826	0.318182	0.454545	0.454545	0.478261	0.409091	0.347826	0.521739	0.478261	0.478261	0.478261	0.521739	0.454545	0	0.409091	0.478261	0.454545	0.454545	0.590909	0.5	0.521739	0.5	0.636364	0.5	0.608696
X09-389	0.652174	0.652174	0.727273	0.619048	0.391304	0.391304	0.318182	0.347826	0.347826	0.318182	0.363636	0.347826	0.434783	0.434783	0.318182	0.434783	0.333333	0.391304	0.26087	0.26087	0.285714	0.478261	0.391304	0.434783	0.454545	0.238095	0.333333	0.272727	0.347826	0.363636	0.363636	0.272727	0.380952	0.434783	0.434783	0.434783	0.428571	0.409091	0	0.521739	0.521739	0.428571	0.5	0.5	0.454545	0.590909	0.727273	0.608696	0.545455
cell252	0.73913	0.695652	0.695652	0.782609	0.391304	0.391304	0.347826	0.347826	0.347826	0.434783	0.434783	0.26087	0.434783	0.391304	0.521739	0.347826	0.434783	0.434783	0.478261	0.434783	0.391304	0.434783	0.434783	0.434783	0.521739	0.478261	0.304348	0.434783	0.478261	0.521739	0.478261	0.391304	0.478261	0.478261	0.478261	0.434783	0.347826	0.478261	0.521739	0	0.521739	0.5	0.608696	0.434783	0.347826	0.347826	0.521739	0.608696	0.608696
cell7	0.652174	0.608696	0.695652	0.727273	0.304348	0.347826	0.391304	0.434783	0.363636	0.347826	0.409091	0.391304	0.434783	0.478261	0.434783	0.285714	0.5	0.318182	0.318182	0.434783	0.565217	0.434783	0.434783	0.409091	0.391304	0.521739	0.565217	0.5	0.454545	0.478261	0.478261	0.652174	0.521739	0.478261	0.409091	0.272727	0.5	0.454545	0.521739	0.521739	0	0.545455	0.590909	0.52381	0.521739	0.454545	0.636364	0.636364	0.608696
cell128	0.73913	0.681818	0.681818	0.666667	0.391304	0.391304	0.318182	0.391304	0.318182	0.318182	0.285714	0.391304	0.434783	0.391304	0.409091	0.391304	0.454545	0.391304	0.409091	0.391304	0.454545	0.454545	0.478261	0.454545	0.454545	0.380952	0.333333	0.428571	0.521739	0.363636	0.454545	0.5	0.5	0.521739	0.409091	0.565217	0.5	0.454545	0.428571	0.5	0.545455	0	0.619048	0.47619	0.454545	0.45	0.571429	0.636364	0.636364
cell193	0.727273	0.73913	0.727273	0.761905	0.434783	0.409091	0.434783	0.363636	0.434783	0.478261	0.521739	0.478261	0.434783	0.478261	0.521739	0.521739	0.3	0.521739	0.434783	0.521739	0.5	0.478261	0.478261	0.565217	0.5	0.5	0.5	0.521739	0.565217	0.695652	0.318182	0.363636	0.454545	0.409091	0.428571	0.521739	0.521739	0.590909	0.5	0.608696	0.590909	0.619048	0	0.5	0.571429	0.55	0.473684	0.619048	0.5
cell43	0.636364	0.652174	0.666667	0.714286	0.434783	0.434783	0.391304	0.318182	0.318182	0.478261	0.409091	0.304348	0.391304	0.434783	0.521739	0.391304	0.3	0.478261	0.409091	0.478261	0.545455	0.521739	0.454545	0.5	0.363636	0.318182	0.363636	0.409091	0.454545	0.454545	0.454545	0.363636	0.545455	0.565217	0.521739	0.521739	0.521739	0.5	0.5	0.434783	0.52381	0.47619	0.5	0	0.2	0.52381	0.35	0.619048	0.619048
cell327	0.545455	0.565217	0.47619	0.590909	0.434783	0.434783	0.391304	0.318182	0.391304	0.391304	0.478261	0.304348	0.391304	0.434783	0.565217	0.347826	0.380952	0.391304	0.478261	0.434783	0.454545	0.521739	0.454545	0.5	0.409091	0.363636	0.363636	0.478261	0.5	0.409091	0.5	0.409091	0.545455	0.565217	0.478261	0.521739	0.521739	0.521739	0.454545	0.347826	0.521739	0.454545	0.571429	0.2	0	0.5	0.428571	0.590909	0.428571
cell197	0.826087	0.772727	0.772727	0.857143	0.347826	0.347826	0.347826	0.391304	0.391304	0.434783	0.434783	0.434783	0.391304	0.391304	0.478261	0.434783	0.380952	0.434783	0.434783	0.478261	0.454545	0.380952	0.434783	0.363636	0.5	0.454545	0.409091	0.521739	0.478261	0.565217	0.5	0.545455	0.454545	0.409091	0.409091	0.521739	0.434783	0.5	0.590909	0.347826	0.454545	0.45	0.55	0.52381	0.5	0	0.52381	0.47619	0.636364
cell318	0.590909	0.652174	0.636364	0.666667	0.521739	0.5	0.521739	0.454545	0.521739	0.565217	0.565217	0.478261	0.434783	0.478261	0.608696	0.478261	0.45	0.565217	0.608696	0.608696	0.636364	0.565217	0.608696	0.608696	0.409091	0.5	0.5	0.608696	0.608696	0.608696	0.5	0.5	0.5	0.695652	0.652174	0.565217	0.608696	0.636364	0.727273	0.521739	0.636364	0.571429	0.473684	0.35	0.428571	0.52381	0	0.571429	0.571429
cell38	0.636364	0.636364	0.681818	0.782609	0.478261	0.478261	0.478261	0.454545	0.521739	0.478261	0.565217	0.565217	0.391304	0.478261	0.565217	0.521739	0.47619	0.391304	0.521739	0.478261	0.434783	0.545455	0.5	0.5	0.565217	0.521739	0.652174	0.545455	0.5	0.565217	0.565217	0.608696	0.565217	0.478261	0.565217	0.590909	0.521739	0.5	0.608696	0.608696	0.636364	0.636364	0.619048	0.619048	0.590909	0.47619	0.571429	0	0.695652
cell196	0.565217	0.565217	0.428571	0.590909	0.521739	0.5	0.521739	0.521739	0.521739	0.478261	0.608696	0.521739	0.434783	0.478261	0.521739	0.565217	0.590909	0.608696	0.565217	0.478261	0.5	0.521739	0.5	0.545455	0.5	0.545455	0.590909	0.608696	0.636364	0.545455	0.5	0.590909	0.454545	0.590909	0.545455	0.565217	0.695652	0.608696	0.545455	0.608696	0.608696	0.636364	0.5	0.619048	0.428571	0.636364	0.571429	0.695652	0
cell337	0.636364	0.652174	0.6	0.7	0.565217	0.545455	0.545455	0.545455	0.565217	0.545455	0.5	0.608696	0.521739	0.652174	0.636364	0.636364	0.571429	0.608696	0.608696	0.521739	0.590909	0.695652	0.571429	0.681818	0.5	0.428571	0.47619	0.52381	0.52381	0.619048	0.454545	0.454545	0.590909	0.590909	0.55	0.681818	0.681818	0.590909	0.52381	0.73913	0.772727	0.6	0.5	0.55	0.55	0.761905	0.65	0.666667	0.631579
cell346	0.869565	0.826087	0.826087	0.863636	0.26087	0.26087	0.26087	0.304348	0.304348	0.347826	0.347826	0.347826	0.304348	0.347826	0.391304	0.391304	0.363636	0.347826	0.304348	0.391304	0.318182	0.318182	0.272727	0.318182	0.478261	0.434783	0.347826	0.434783	0.434783	0.521739	0.434783	0.434783	0.409091	0.227273	0.272727	0.434783	0.142857	0.478261	0.454545	0.391304	0.521739	0.521739	0.521739	0.521739	0.521739	0.434783	0.652174	0.521739	0.695652
cell367	0.863636	0.869565	0.869565	0.857143	0.304348	0.304348	0.227273	0.227273	0.304348	0.318182	0.318182	0.347826	0.347826	0.347826	0.363636	0.391304	0.363636	0.434783	0.304348	0.434783	0.434783	0.318182	0.318182	0.363636	0.521739	0.363636	0.318182	0.363636	0.434783	0.5	0.478261	0.434783	0.521739	0.318182	0.318182	0.478261	0.190476	0.454545	0.454545	0.391304	0.565217	0.5	0.5	0.454545	0.454545	0.478261	0.590909	0.545455	0.695652
cell361	0.826087	0.782609	0.818182	0.809524	0.347826	0.347826	0.347826	0.391304	0.318182	0.434783	0.363636	0.434783	0.347826	0.434783	0.434783	0.478261	0.478261	0.391304	0.318182	0.391304	0.391304	0.409091	0.285714	0.409091	0.478261	0.478261	0.434783	0.380952	0.409091	0.565217	0.391304	0.391304	0.478261	0.272727	0.363636	0.454545	0.272727	0.521739	0.521739	0.478261	0.545455	0.545455	0.521739	0.545455	0.608696	0.521739	0.695652	0.5	0.73913
cell374	0.727273	0.73913	0.73913	0.714286	0.347826	0.347826	0.272727	0.272727	0.347826	0.272727	0.363636	0.391304	0.391304	0.391304	0.409091	0.391304	0.363636	0.304348	0.347826	0.391304	0.434783	0.409091	0.363636	0.409091	0.565217	0.409091	0.363636	0.409091	0.478261	0.454545	0.434783	0.391304	0.521739	0.318182	0.318182	0.521739	0.285714	0.5	0.363636	0.521739	0.565217	0.454545	0.454545	0.5	0.409091	0.565217	0.636364	0.5	0.652174
cell369	0.909091	0.913043	0.869565	0.904762	0.434783	0.434783	0.363636	0.363636	0.434783	0.409091	0.454545	0.478261	0.478261	0.478261	0.5	0.454545	0.428571	0.478261	0.434783	0.521739	0.454545	0.454545	0.454545	0.5	0.652174	0.5	0.454545	0.5	0.565217	0.590909	0.565217	0.521739	0.590909	0.333333	0.3	0.608696	0.25	0.545455	0.47619	0.521739	0.636364	0.590909	0.52381	0.590909	0.545455	0.608696	0.727273	0.590909	0.727273
cell340	0.863636	0.869565	0.956522	0.9	0.478261	0.478261	0.409091	0.409091	0.409091	0.454545	0.428571	0.521739	0.521739	0.521739	0.5	0.5	0.4	0.521739	0.409091	0.521739	0.5	0.5	0.5	0.545455	0.652174	0.5	0.5	0.47619	0.565217	0.590909	0.565217	0.521739	0.636364	0.454545	0.428571	0.652174	0.3	0.47619	0.47619	0.565217	0.55	0.571429	0.571429	0.5	0.590909	0.590909	0.714286	0.571429	0.826087
cell353	0.772727	0.826087	0.826087	0.8	0.521739	0.521739	0.454545	0.454545	0.454545	0.5	0.380952	0.565217	0.565217	0.478261	0.454545	0.545455	0.52381	0.565217	0.454545	0.565217	0.545455	0.5	0.545455	0.545455	0.695652	0.545455	0.454545	0.52381	0.608696	0.545455	0.608696	0.565217	0.590909	0.5	0.47619	0.695652	0.35	0.590909	0.52381	0.608696	0.666667	0.52381	0.681818	0.619048	0.636364	0.652174	0.681818	0.636364	0.782609
cell348	0.782609	0.782609	0.782609	0.809524	0.391304	0.391304	0.318182	0.391304	0.391304	0.409091	0.409091	0.434783	0.434783	0.347826	0.363636	0.478261	0.409091	0.434783	0.434783	0.521739	0.478261	0.363636	0.409091	0.409091	0.608696	0.5	0.409091	0.5	0.565217	0.5	0.478261	0.478261	0.478261	0.318182	0.409091	0.565217	0.238095	0.47619	0.545455	0.478261	0.590909	0.545455	0.5	0.545455	0.608696	0.454545	0.590909	0.5	0.695652
cell371	0.826087	0.782609	0.818182	0.857143	0.434783	0.434783	0.363636	0.434783	0.434783	0.409091	0.454545	0.478261	0.434783	0.478261	0.5	0.454545	0.454545	0.434783	0.478261	0.478261	0.434783	0.454545	0.380952	0.5	0.608696	0.545455	0.454545	0.47619	0.545455	0.590909	0.478261	0.478261	0.565217	0.363636	0.380952	0.545455	0.285714	0.47619	0.545455	0.521739	0.571429	0.590909	0.5	0.590909	0.608696	0.545455	0.681818	0.47619	0.73913
cell273	0.73913	0.73913	0.695652	0.761905	0.304348	0.304348	0.227273	0.304348	0.304348	0.318182	0.318182	0.347826	0.347826	0.173913	0.227273	0.391304	0.434783	0.434783	0.391304	0.434783	0.434783	0.347826	0.391304	0.391304	0.521739	0.409091	0.363636	0.409091	0.478261	0.318182	0.478261	0.521739	0.434783	0.391304	0.363636	0.521739	0.318182	0.454545	0.545455	0.434783	0.608696	0.428571	0.590909	0.565217	0.565217	0.409091	0.608696	0.521739	0.652174
cell274	0.913043	0.869565	0.818182	0.9	0.391304	0.391304	0.318182	0.391304	0.391304	0.409091	0.409091	0.434783	0.391304	0.434783	0.454545	0.478261	0.454545	0.478261	0.434783	0.478261	0.454545	0.380952	0.333333	0.454545	0.565217	0.5	0.454545	0.428571	0.5	0.590909	0.478261	0.521739	0.5	0.25	0.3	0.5	0.3	0.590909	0.52381	0.565217	0.652174	0.571429	0.47619	0.652174	0.652174	0.52381	0.73913	0.636364	0.681818
cell190	0.608696	0.565217	0.652174	0.695652	0.304348	0.347826	0.391304	0.434783	0.434783	0.391304	0.391304	0.391304	0.26087	0.478261	0.565217	0.521739	0.565217	0.521739	0.478261	0.347826	0.347826	0.434783	0.391304	0.478261	0.347826	0.478261	0.304348	0.434783	0.478261	0.608696	0.434783	0.434783	0.347826	0.478261	0.478261	0.391304	0.434783	0.478261	0.608696	0.434783	0.608696	0.608696	0.608696	0.521739	0.521739	0.565217	0.521739	0.565217	0.608696
cell29	0.652174	0.652174	0.695652	0.73913	0.478261	0.478261	0.478261	0.478261	0.521739	0.478261	0.478261	0.565217	0.434783	0.521739	0.608696	0.565217	0.5	0.434783	0.478261	0.521739	0.478261	0.608696	0.565217	0.608696	0.608696	0.478261	0.478261	0.565217	0.565217	0.608696	0.608696	0.521739	0.652174	0.478261	0.521739	0.695652	0.478261	0.5	0.565217	0.608696	0.681818	0.608696	0.636364	0.545455	0.521739	0.590909	0.636364	0.333333	0.782609
cell216	0.913043	0.869565	0.826087	0.913043	0.26087	0.26087	0.26087	0.304348	0.304348	0.347826	0.347826	0.347826	0.304348	0.347826	0.434783	0.347826	0.391304	0.347826	0.347826	0.391304	0.347826	0.391304	0.347826	0.347826	0.434783	0.391304	0.304348	0.434783	0.391304	0.521739	0.434783	0.434783	0.434783	0.347826	0.347826	0.434783	0.26087	0.391304	0.521739	0.217391	0.521739	0.478261	0.565217	0.478261	0.478261	0.304348	0.521739	0.478261	0.695652
cell266	0.913043	0.869565	0.826087	0.913043	0.26087	0.26087	0.26087	0.304348	0.304348	0.347826	0.347826	0.347826	0.304348	0.347826	0.434783	0.347826	0.391304	0.347826	0.347826	0.391304	0.347826	0.391304	0.347826	0.347826	0.434783	0.391304	0.304348	0.434783	0.391304	0.521739	0.434783	0.434783	0.434783	0.347826	0.347826	0.434783	0.26087	0.391304	0.521739	0.217391	0.521739	0.478261	0.565217	0.478261	0.478261	0.304348	0.521739	0.478261	0.695652
cell181	0.913043	0.869565	0.826087	0.913043	0.26087	0.26087	0.26087	0.304348	0.304348	0.347826	0.347826	0.347826	0.304348	0.347826	0.434783	0.347826	0.391304	0.347826	0.347826	0.391304	0.347826	0.391304	0.347826	0.347826	0.434783	0.391304	0.304348	0.434783	0.391304	0.521739	0.434783	0.434783	0.434783	0.347826	0.347826	0.434783	0.26087	0.391304	0.521739	0.217391	0.521739	0.478261	0.565217	0.478261	0.478261	0.304348	0.521739	0.478261	0.695652
cell384	0.869565	0.826087	0.782609	0.869565	0.217391	0.26087	0.304348	0.347826	0.347826	0.304348	0.391304	0.391304	0.347826	0.391304	0.478261	0.391304	0.434783	0.391304	0.391304	0.434783	0.391304	0.347826	0.391304	0.391304	0.391304	0.434783	0.347826	0.478261	0.434783	0.565217	0.391304	0.478261	0.391304	0.391304	0.391304	0.391304	0.304348	0.347826	0.565217	0.26087	0.478261	0.521739	0.565217	0.521739	0.521739	0.347826	0.521739	0.521739	0.695652
cell258	0.869565	0.826087	0.782609	0.913043	0.217391	0.217391	0.217391	0.26087	0.26087	0.304348	0.304348	0.304348	0.26087	0.304348	0.391304	0.304348	0.347826	0.304348	0.304348	0.347826	0.304348	0.347826	0.304348	0.304348	0.391304	0.347826	0.347826	0.391304	0.347826	0.478261	0.391304	0.478261	0.391304	0.304348	0.347826	0.391304	0.304348	0.347826	0.478261	0.26087	0.478261	0.478261	0.565217	0.521739	0.521739	0.304348	0.565217	0.434783	0.652174
cell217	0.869565	0.826087	0.826087	0.869565	0.304348	0.304348	0.304348	0.347826	0.347826	0.391304	0.391304	0.304348	0.347826	0.391304	0.478261	0.391304	0.434783	0.391304	0.391304	0.347826	0.304348	0.434783	0.347826	0.347826	0.478261	0.434783	0.26087	0.391304	0.391304	0.521739	0.478261	0.391304	0.391304	0.391304	0.391304	0.391304	0.304348	0.434783	0.478261	0.173913	0.565217	0.521739	0.608696	0.478261	0.478261	0.347826	0.565217	0.521739	0.695652
cell214	0.913043	0.913043	0.869565	0.869565	0.304348	0.304348	0.304348	0.304348	0.347826	0.391304	0.391304	0.391304	0.347826	0.391304	0.478261	0.391304	0.391304	0.391304	0.304348	0.434783	0.391304	0.434783	0.391304	0.391304	0.478261	0.347826	0.347826	0.391304	0.347826	0.565217	0.478261	0.391304	0.478261	0.391304	0.391304	0.478261	0.304348	0.434783	0.478261	0.26087	0.565217	0.521739	0.565217	0.478261	0.478261	0.347826	0.521739	0.478261	0.73913
cell168	0.869565	0.826087	0.869565	0.913043	0.304348	0.304348	0.304348	0.347826	0.304348	0.391304	0.347826	0.391304	0.347826	0.391304	0.391304	0.391304	0.434783	0.391304	0.347826	0.347826	0.391304	0.434783	0.391304	0.391304	0.391304	0.347826	0.347826	0.434783	0.347826	0.478261	0.391304	0.391304	0.478261	0.391304	0.391304	0.478261	0.304348	0.347826	0.478261	0.26087	0.521739	0.478261	0.608696	0.478261	0.521739	0.347826	0.565217	0.521739	0.73913
cell155	0.869565	0.826087	0.782609	0.869565	0.304348	0.304348	0.304348	0.347826	0.347826	0.391304	0.391304	0.304348	0.347826	0.391304	0.478261	0.304348	0.434783	0.304348	0.391304	0.434783	0.391304	0.434783	0.391304	0.391304	0.391304	0.434783	0.347826	0.478261	0.434783	0.478261	0.478261	0.478261	0.478261	0.391304	0.391304	0.391304	0.304348	0.434783	0.565217	0.217391	0.478261	0.478261	0.608696	0.434783	0.434783	0.347826	0.478261	0.521739	0.73913
cell101	0.826087	0.782609	0.826087	0.869565	0.26087	0.26087	0.26087	0.304348	0.26087	0.347826	0.304348	0.347826	0.304348	0.347826	0.347826	0.391304	0.391304	0.391304	0.304348	0.304348	0.347826	0.391304	0.347826	0.391304	0.347826	0.304348	0.304348	0.391304	0.347826	0.434783	0.347826	0.347826	0.434783	0.347826	0.347826	0.478261	0.304348	0.304348	0.434783	0.304348	0.521739	0.434783	0.565217	0.434783	0.478261	0.391304	0.608696	0.565217	0.695652
cell219	0.869565	0.826087	0.869565	0.863636	0.304348	0.304348	0.304348	0.347826	0.304348	0.391304	0.347826	0.391304	0.347826	0.391304	0.347826	0.434783	0.434783	0.434783	0.304348	0.347826	0.391304	0.363636	0.318182	0.363636	0.391304	0.347826	0.347826	0.434783	0.391304	0.478261	0.391304	0.391304	0.478261	0.318182	0.318182	0.478261	0.272727	0.347826	0.434783	0.347826	0.521739	0.478261	0.565217	0.478261	0.521739	0.434783	0.652174	0.608696	0.695652
cell239	0.826087	0.782609	0.826087	0.818182	0.26087	0.26087	0.26087	0.304348	0.26087	0.347826	0.304348	0.347826	0.304348	0.347826	0.304348	0.391304	0.391304	0.391304	0.26087	0.304348	0.434783	0.363636	0.272727	0.318182	0.347826	0.304348	0.304348	0.391304	0.347826	0.434783	0.347826	0.347826	0.434783	0.318182	0.272727	0.434783	0.318182	0.391304	0.391304	0.391304	0.478261	0.434783	0.521739	0.434783	0.478261	0.434783	0.608696	0.652174	0.652174
X09-392	0.782609	0.73913	0.73913	0.826087	0.304348	0.304348	0.304348	0.347826	0.347826	0.391304	0.391304	0.391304	0.173913	0.391304	0.478261	0.391304	0.434783	0.391304	0.391304	0.347826	0.304348	0.434783	0.347826	0.391304	0.304348	0.347826	0.434783	0.434783	0.391304	0.565217	0.391304	0.478261	0.391304	0.391304	0.434783	0.434783	0.391304	0.391304	0.565217	0.347826	0.565217	0.565217	0.565217	0.521739	0.521739	0.391304	0.478261	0.391304	0.565217
X09-388	0.826087	0.826087	0.826087	0.782609	0.391304	0.391304	0.391304	0.391304	0.434783	0.478261	0.478261	0.304348	0.434783	0.478261	0.565217	0.391304	0.478261	0.391304	0.391304	0.434783	0.391304	0.521739	0.434783	0.434783	0.478261	0.434783	0.347826	0.391304	0.391304	0.521739	0.565217	0.391304	0.478261	0.478261	0.478261	0.391304	0.391304	0.521739	0.478261	0.217391	0.565217	0.565217	0.652174	0.434783	0.434783	0.434783	0.521739	0.565217	0.782609
cell288	0.869565	0.826087	0.782609	0.869565	0.217391	0.217391	0.217391	0.26087	0.26087	0.304348	0.304348	0.304348	0.26087	0.304348	0.304348	0.304348	0.347826	0.304348	0.217391	0.347826	0.391304	0.347826	0.26087	0.26087	0.391304	0.347826	0.347826	0.391304	0.347826	0.478261	0.391304	0.478261	0.391304	0.304348	0.304348	0.304348	0.347826	0.434783	0.391304	0.347826	0.391304	0.478261	0.478261	0.521739	0.521739	0.347826	0.565217	0.521739	0.565217
cell351	0.869565	0.826087	0.772727	0.863636	0.217391	0.217391	0.217391	0.26087	0.26087	0.304348	0.304348	0.304348	0.26087	0.304348	0.304348	0.272727	0.318182	0.272727	0.217391	0.347826	0.363636	0.347826	0.26087	0.227273	0.363636	0.318182	0.318182	0.391304	0.318182	0.478261	0.363636	0.454545	0.363636	0.304348	0.304348	0.272727	0.318182	0.478261	0.363636	0.434783	0.363636	0.454545	0.454545	0.5	0.5	0.363636	0.590909	0.565217	0.545455
cell284	0.826087	0.782609	0.73913	0.869565	0.347826	0.347826	0.304348	0.304348	0.304348	0.391304	0.391304	0.347826	0.391304	0.26087	0.391304	0.347826	0.391304	0.434783	0.434783	0.478261	0.434783	0.391304	0.434783	0.434783	0.521739	0.434783	0.347826	0.478261	0.478261	0.478261	0.434783	0.434783	0.521739	0.434783	0.434783	0.521739	0.304348	0.434783	0.565217	0.217391	0.608696	0.521739	0.565217	0.478261	0.478261	0.391304	0.521739	0.521739	0.695652
cell262	0.956522	0.954545	0.913043	0.863636	0.391304	0.391304	0.391304	0.391304	0.434783	0.478261	0.478261	0.478261	0.434783	0.434783	0.478261	0.478261	0.478261	0.478261	0.347826	0.521739	0.478261	0.380952	0.409091	0.333333	0.565217	0.434783	0.434783	0.478261	0.434783	0.608696	0.565217	0.478261	0.521739	0.409091	0.409091	0.521739	0.318182	0.521739	0.521739	0.347826	0.608696	0.545455	0.608696	0.565217	0.565217	0.363636	0.565217	0.5	0.73913
cell234	0.782609	0.73913	0.826087	0.869565	0.304348	0.304348	0.304348	0.347826	0.304348	0.391304	0.347826	0.304348	0.347826	0.391304	0.391304	0.304348	0.478261	0.304348	0.347826	0.347826	0.434783	0.434783	0.391304	0.391304	0.347826	0.391304	0.391304	0.434783	0.347826	0.391304	0.434783	0.434783	0.521739	0.391304	0.391304	0.391304	0.304348	0.434783	0.521739	0.304348	0.434783	0.478261	0.652174	0.434783	0.478261	0.391304	0.521739	0.521739	0.782609
cell218	0.869565	0.826087	0.782609	0.863636	0.304348	0.304348	0.304348	0.347826	0.347826	0.391304	0.391304	0.391304	0.347826	0.304348	0.391304	0.391304	0.434783	0.391304	0.391304	0.434783	0.391304	0.434783	0.391304	0.391304	0.478261	0.434783	0.391304	0.478261	0.434783	0.478261	0.478261	0.521739	0.478261	0.391304	0.363636	0.478261	0.347826	0.434783	0.565217	0.304348	0.565217	0.5	0.590909	0.565217	0.565217	0.318182	0.608696	0.478261	0.73913
cell189	0.869565	0.826087	0.782609	0.818182	0.391304	0.391304	0.391304	0.434783	0.434783	0.391304	0.478261	0.391304	0.434783	0.478261	0.521739	0.347826	0.521739	0.304348	0.434783	0.434783	0.391304	0.454545	0.409091	0.409091	0.478261	0.521739	0.434783	0.565217	0.521739	0.478261	0.565217	0.565217	0.565217	0.409091	0.363636	0.434783	0.318182	0.434783	0.521739	0.304348	0.478261	0.478261	0.652174	0.521739	0.434783	0.434783	0.565217	0.521739	0.695652
cell156	0.782609	0.73913	0.73913	0.782609	0.304348	0.304348	0.304348	0.347826	0.347826	0.391304	0.391304	0.304348	0.347826	0.391304	0.478261	0.434783	0.391304	0.347826	0.391304	0.347826	0.26087	0.434783	0.347826	0.391304	0.478261	0.434783	0.26087	0.391304	0.434783	0.521739	0.391304	0.304348	0.347826	0.304348	0.391304	0.434783	0.304348	0.434783	0.434783	0.26087	0.608696	0.521739	0.521739	0.478261	0.478261	0.434783	0.652174	0.521739	0.695652
cell139	0.826087	0.826087	0.73913	0.869565	0.304348	0.304348	0.304348	0.347826	0.347826	0.391304	0.391304	0.391304	0.304348	0.304348	0.391304	0.391304	0.434783	0.391304	0.391304	0.434783	0.391304	0.391304	0.391304	0.347826	0.434783	0.391304	0.434783	0.478261	0.434783	0.478261	0.478261	0.565217	0.391304	0.391304	0.434783	0.478261	0.391304	0.363636	0.565217	0.347826	0.565217	0.521739	0.652174	0.565217	0.565217	0.347826	0.521739	0.434783	0.608696
cell200	0.782609	0.73913	0.772727	0.863636	0.304348	0.304348	0.26087	0.26087	0.217391	0.347826	0.304348	0.304348	0.347826	0.304348	0.347826	0.304348	0.318182	0.391304	0.347826	0.347826	0.454545	0.391304	0.391304	0.391304	0.363636	0.272727	0.272727	0.391304	0.347826	0.434783	0.272727	0.272727	0.454545	0.434783	0.391304	0.478261	0.347826	0.434783	0.409091	0.304348	0.521739	0.409091	0.5	0.363636	0.409091	0.363636	0.454545	0.608696	0.636364
X09-396	0.782609	0.73913	0.772727	0.809524	0.347826	0.347826	0.272727	0.347826	0.304348	0.363636	0.318182	0.391304	0.391304	0.391304	0.363636	0.391304	0.363636	0.347826	0.391304	0.391304	0.454545	0.478261	0.434783	0.434783	0.409091	0.285714	0.285714	0.409091	0.391304	0.454545	0.272727	0.272727	0.454545	0.391304	0.434783	0.521739	0.318182	0.454545	0.380952	0.391304	0.565217	0.428571	0.5	0.454545	0.5	0.409091	0.545455	0.565217	0.727273
X09-391	0.913043	0.913043	0.913043	0.869565	0.304348	0.304348	0.304348	0.304348	0.347826	0.391304	0.391304	0.391304	0.347826	0.391304	0.391304	0.363636	0.434783	0.363636	0.217391	0.434783	0.434783	0.391304	0.347826	0.318182	0.521739	0.391304	0.391304	0.391304	0.318182	0.565217	0.521739	0.434783	0.521739	0.347826	0.347826	0.363636	0.227273	0.521739	0.434783	0.391304	0.454545	0.565217	0.521739	0.521739	0.521739	0.434783	0.608696	0.521739	0.695652
cell344	0.909091	0.913043	0.863636	0.863636	0.304348	0.304348	0.304348	0.272727	0.347826	0.391304	0.391304	0.391304	0.347826	0.391304	0.391304	0.434783	0.333333	0.434783	0.26087	0.434783	0.363636	0.391304	0.347826	0.391304	0.454545	0.363636	0.318182	0.434783	0.434783	0.565217	0.454545	0.409091	0.454545	0.347826	0.347826	0.434783	0.304348	0.478261	0.409091	0.391304	0.521739	0.5	0.428571	0.428571	0.428571	0.409091	0.571429	0.545455	0.636364
cell368	0.863636	0.869565	0.809524	0.818182	0.391304	0.391304	0.391304	0.363636	0.434783	0.478261	0.478261	0.434783	0.434783	0.478261	0.478261	0.521739	0.380952	0.434783	0.347826	0.478261	0.363636	0.478261	0.363636	0.409091	0.545455	0.454545	0.363636	0.478261	0.454545	0.590909	0.454545	0.363636	0.454545	0.347826	0.434783	0.478261	0.347826	0.565217	0.409091	0.434783	0.608696	0.590909	0.428571	0.45	0.45	0.5	0.666667	0.545455	0.666667
cell354	0.909091	0.913043	0.857143	0.857143	0.391304	0.391304	0.391304	0.363636	0.434783	0.478261	0.478261	0.434783	0.434783	0.478261	0.521739	0.521739	0.35	0.478261	0.391304	0.478261	0.333333	0.454545	0.333333	0.380952	0.545455	0.454545	0.363636	0.478261	0.454545	0.590909	0.5	0.409091	0.428571	0.363636	0.409091	0.521739	0.285714	0.565217	0.428571	0.434783	0.652174	0.590909	0.52381	0.45	0.45	0.5	0.666667	0.590909	0.714286
cell342	0.826087	0.782609	0.826087	0.818182	0.347826	0.347826	0.347826	0.391304	0.391304	0.434783	0.434783	0.347826	0.391304	0.434783	0.478261	0.409091	0.478261	0.318182	0.391304	0.391304	0.347826	0.409091	0.318182	0.285714	0.565217	0.521739	0.347826	0.434783	0.409091	0.565217	0.478261	0.391304	0.434783	0.272727	0.363636	0.363636	0.190476	0.565217	0.478261	0.347826	0.545455	0.608696	0.565217	0.565217	0.565217	0.478261	0.695652	0.521739	0.73913
cell362	0.869565	0.826087	0.818182	0.863636	0.347826	0.347826	0.347826	0.391304	0.391304	0.434783	0.434783	0.434783	0.347826	0.434783	0.478261	0.409091	0.478261	0.318182	0.391304	0.434783	0.391304	0.409091	0.285714	0.333333	0.521739	0.521739	0.434783	0.454545	0.380952	0.608696	0.434783	0.434783	0.478261	0.272727	0.363636	0.380952	0.190476	0.565217	0.565217	0.434783	0.545455	0.608696	0.521739	0.608696	0.608696	0.478261	0.652174	0.454545	0.73913
cell350	0.956522	0.913043	0.869565	0.909091	0.347826	0.347826	0.347826	0.391304	0.391304	0.434783	0.434783	0.434783	0.391304	0.434783	0.478261	0.409091	0.409091	0.363636	0.391304	0.478261	0.363636	0.409091	0.363636	0.333333	0.521739	0.478261	0.391304	0.521739	0.454545	0.608696	0.478261	0.478261	0.454545	0.318182	0.363636	0.454545	0.15	0.478261	0.5	0.347826	0.545455	0.565217	0.565217	0.565217	0.565217	0.434783	0.652174	0.565217	0.73913
cell276	0.73913	0.695652	0.73913	0.782609	0.347826	0.347826	0.347826	0.391304	0.347826	0.347826	0.391304	0.434783	0.391304	0.434783	0.434783	0.391304	0.434783	0.26087	0.391304	0.304348	0.391304	0.521739	0.434783	0.434783	0.434783	0.391304	0.391304	0.478261	0.391304	0.434783	0.347826	0.347826	0.478261	0.391304	0.391304	0.521739	0.391304	0.391304	0.391304	0.391304	0.521739	0.434783	0.565217	0.521739	0.478261	0.434783	0.608696	0.478261	0.695652
cell20	0.863636	0.913043	0.818182	0.863636	0.347826	0.347826	0.347826	0.318182	0.391304	0.434783	0.434783	0.434783	0.391304	0.347826	0.434783	0.434783	0.380952	0.434783	0.391304	0.478261	0.409091	0.434783	0.434783	0.391304	0.5	0.409091	0.363636	0.478261	0.434783	0.521739	0.5	0.454545	0.409091	0.434783	0.434783	0.521739	0.347826	0.521739	0.545455	0.347826	0.608696	0.5	0.571429	0.47619	0.47619	0.318182	0.428571	0.454545	0.681818
cell143	0.782609	0.73913	0.695652	0.863636	0.391304	0.391304	0.347826	0.347826	0.347826	0.434783	0.347826	0.391304	0.434783	0.391304	0.521739	0.391304	0.391304	0.391304	0.478261	0.521739	0.434783	0.434783	0.478261	0.478261	0.565217	0.478261	0.347826	0.521739	0.521739	0.608696	0.391304	0.434783	0.521739	0.391304	0.454545	0.565217	0.347826	0.478261	0.565217	0.304348	0.652174	0.5	0.5	0.565217	0.565217	0.409091	0.565217	0.521739	0.73913
cell271	0.782609	0.73913	0.782609	0.863636	0.391304	0.391304	0.347826	0.347826	0.304348	0.434783	0.391304	0.391304	0.434783	0.391304	0.434783	0.391304	0.391304	0.391304	0.434783	0.434783	0.434783	0.434783	0.478261	0.478261	0.478261	0.391304	0.434783	0.478261	0.434783	0.521739	0.304348	0.347826	0.521739	0.391304	0.454545	0.565217	0.347826	0.391304	0.478261	0.304348	0.608696	0.5	0.5	0.521739	0.565217	0.409091	0.608696	0.521739	0.73913
cell99	0.826087	0.782609	0.727273	0.863636	0.391304	0.391304	0.347826	0.347826	0.347826	0.434783	0.434783	0.304348	0.434783	0.391304	0.521739	0.304348	0.333333	0.347826	0.478261	0.521739	0.380952	0.434783	0.478261	0.478261	0.454545	0.454545	0.363636	0.521739	0.521739	0.521739	0.409091	0.409091	0.47619	0.434783	0.478261	0.478261	0.272727	0.521739	0.52381	0.26087	0.565217	0.5	0.545455	0.409091	0.409091	0.409091	0.454545	0.565217	0.727273
cell236	0.73913	0.695652	0.782609	0.826087	0.26087	0.304348	0.347826	0.391304	0.347826	0.347826	0.391304	0.434783	0.391304	0.434783	0.434783	0.434783	0.521739	0.434783	0.391304	0.391304	0.478261	0.391304	0.434783	0.434783	0.391304	0.434783	0.434783	0.478261	0.391304	0.521739	0.391304	0.478261	0.478261	0.434783	0.434783	0.434783	0.347826	0.391304	0.565217	0.304348	0.391304	0.565217	0.652174	0.565217	0.521739	0.347826	0.608696	0.565217	0.695652
cell235	0.826087	0.782609	0.73913	0.782609	0.347826	0.391304	0.434783	0.478261	0.478261	0.434783	0.521739	0.521739	0.391304	0.521739	0.521739	0.521739	0.521739	0.434783	0.434783	0.565217	0.478261	0.434783	0.478261	0.478261	0.434783	0.478261	0.478261	0.608696	0.565217	0.695652	0.434783	0.521739	0.478261	0.391304	0.478261	0.434783	0.347826	0.434783	0.565217	0.391304	0.521739	0.652174	0.521739	0.565217	0.565217	0.478261	0.565217	0.478261	0.652174
cell224	0.913043	0.863636	0.913043	0.913043	0.391304	0.391304	0.391304	0.434783	0.391304	0.478261	0.434783	0.478261	0.434783	0.434783	0.347826	0.454545	0.521739	0.454545	0.347826	0.434783	0.478261	0.409091	0.434783	0.333333	0.478261	0.434783	0.434783	0.521739	0.409091	0.521739	0.478261	0.478261	0.521739	0.434783	0.434783	0.454545	0.318182	0.434783	0.478261	0.391304	0.5	0.5	0.608696	0.565217	0.608696	0.409091	0.652174	0.590909	0.695652
cell116	0.826087	0.782609	0.782609	0.782609	0.434783	0.434783	0.434783	0.478261	0.478261	0.434783	0.521739	0.434783	0.478261	0.434783	0.434783	0.478261	0.565217	0.434783	0.434783	0.391304	0.347826	0.521739	0.434783	0.434783	0.608696	0.565217	0.391304	0.521739	0.521739	0.478261	0.608696	0.521739	0.521739	0.478261	0.434783	0.434783	0.391304	0.478261	0.434783	0.304348	0.565217	0.565217	0.652174	0.608696	0.521739	0.478261	0.695652	0.521739	0.652174
cell202	0.782609	0.727273	0.826087	0.826087	0.434783	0.434783	0.434783	0.478261	0.434783	0.521739	0.478261	0.434783	0.478261	0.478261	0.478261	0.521739	0.521739	0.434783	0.478261	0.391304	0.391304	0.5	0.478261	0.409091	0.521739	0.478261	0.391304	0.478261	0.434783	0.521739	0.434783	0.347826	0.434783	0.434783	0.521739	0.521739	0.391304	0.478261	0.478261	0.304348	0.652174	0.545455	0.652174	0.565217	0.608696	0.409091	0.652174	0.5	0.782609
cell211	0.869565	0.863636	0.869565	0.913043	0.434783	0.434783	0.391304	0.347826	0.391304	0.478261	0.478261	0.434783	0.478261	0.391304	0.521739	0.434783	0.363636	0.521739	0.434783	0.565217	0.521739	0.409091	0.521739	0.454545	0.608696	0.434783	0.434783	0.478261	0.478261	0.608696	0.521739	0.434783	0.565217	0.521739	0.521739	0.608696	0.391304	0.454545	0.565217	0.304348	0.636364	0.545455	0.545455	0.454545	0.521739	0.333333	0.454545	0.47619	0.73913
cell375	0.869565	0.869565	0.818182	0.761905	0.26087	0.26087	0.26087	0.26087	0.304348	0.347826	0.347826	0.347826	0.304348	0.347826	0.391304	0.391304	0.318182	0.391304	0.217391	0.391304	0.409091	0.363636	0.272727	0.318182	0.409091	0.272727	0.272727	0.347826	0.347826	0.521739	0.409091	0.318182	0.409091	0.318182	0.272727	0.434783	0.318182	0.521739	0.363636	0.434783	0.521739	0.454545	0.454545	0.409091	0.409091	0.409091	0.545455	0.608696	0.636364
cell338	0.913043	0.869565	0.818182	0.85	0.304348	0.304348	0.227273	0.304348	0.304348	0.318182	0.318182	0.347826	0.347826	0.347826	0.363636	0.391304	0.363636	0.434783	0.347826	0.434783	0.363636	0.318182	0.318182	0.363636	0.454545	0.333333	0.238095	0.409091	0.478261	0.5	0.409091	0.409091	0.454545	0.318182	0.318182	0.478261	0.190476	0.409091	0.428571	0.347826	0.565217	0.428571	0.5	0.454545	0.454545	0.409091	0.590909	0.608696	0.636364
cell360	0.869565	0.826087	0.772727	0.857143	0.26087	0.26087	0.181818	0.26087	0.26087	0.272727	0.272727	0.304348	0.304348	0.304348	0.272727	0.347826	0.318182	0.391304	0.26087	0.391304	0.318182	0.304348	0.304348	0.347826	0.409091	0.285714	0.285714	0.363636	0.434783	0.454545	0.363636	0.454545	0.409091	0.304348	0.347826	0.391304	0.272727	0.363636	0.333333	0.391304	0.478261	0.428571	0.454545	0.5	0.5	0.409091	0.636364	0.565217	0.545455
cell352	0.826087	0.782609	0.772727	0.8	0.391304	0.391304	0.318182	0.391304	0.391304	0.409091	0.318182	0.347826	0.434783	0.434783	0.454545	0.478261	0.454545	0.521739	0.434783	0.434783	0.363636	0.409091	0.363636	0.409091	0.545455	0.428571	0.142857	0.409091	0.521739	0.545455	0.5	0.409091	0.454545	0.409091	0.409091	0.478261	0.285714	0.5	0.428571	0.347826	0.652174	0.47619	0.590909	0.5	0.5	0.5	0.636364	0.695652	0.681818
cell343	0.73913	0.695652	0.681818	0.772727	0.26087	0.26087	0.217391	0.217391	0.217391	0.304348	0.304348	0.173913	0.304348	0.26087	0.391304	0.304348	0.272727	0.391304	0.347826	0.304348	0.318182	0.347826	0.304348	0.347826	0.409091	0.318182	0.136364	0.304348	0.391304	0.434783	0.318182	0.227273	0.318182	0.391304	0.347826	0.391304	0.347826	0.478261	0.363636	0.26087	0.565217	0.409091	0.454545	0.318182	0.318182	0.409091	0.5	0.652174	0.545455
cell349	0.782609	0.73913	0.73913	0.818182	0.391304	0.391304	0.347826	0.347826	0.347826	0.347826	0.434783	0.391304	0.434783	0.391304	0.478261	0.318182	0.434783	0.272727	0.434783	0.434783	0.391304	0.363636	0.409091	0.380952	0.608696	0.521739	0.434783	0.521739	0.5	0.521739	0.434783	0.434783	0.565217	0.318182	0.363636	0.5	0.190476	0.478261	0.478261	0.391304	0.545455	0.521739	0.521739	0.565217	0.478261	0.521739	0.652174	0.478261	0.652174
cell355	0.869565	0.826087	0.809524	0.85	0.434783	0.434783	0.363636	0.434783	0.434783	0.454545	0.454545	0.434783	0.478261	0.478261	0.5	0.521739	0.380952	0.478261	0.478261	0.521739	0.409091	0.454545	0.380952	0.428571	0.590909	0.47619	0.333333	0.5	0.545455	0.571429	0.454545	0.409091	0.5	0.363636	0.454545	0.565217	0.285714	0.47619	0.47619	0.434783	0.636364	0.571429	0.47619	0.45	0.52381	0.47619	0.666667	0.590909	0.714286
cell356	0.826087	0.782609	0.772727	0.857143	0.434783	0.434783	0.363636	0.434783	0.434783	0.363636	0.454545	0.478261	0.478261	0.478261	0.545455	0.434783	0.380952	0.347826	0.521739	0.478261	0.363636	0.521739	0.521739	0.521739	0.590909	0.47619	0.380952	0.545455	0.565217	0.545455	0.454545	0.454545	0.545455	0.434783	0.478261	0.608696	0.318182	0.380952	0.47619	0.391304	0.590909	0.47619	0.52381	0.52381	0.5	0.380952	0.571429	0.409091	0.727273
cell363	0.913043	0.869565	0.863636	0.904762	0.434783	0.434783	0.363636	0.434783	0.434783	0.454545	0.454545	0.478261	0.478261	0.478261	0.454545	0.478261	0.380952	0.434783	0.434783	0.565217	0.454545	0.478261	0.478261	0.478261	0.590909	0.47619	0.380952	0.545455	0.565217	0.636364	0.454545	0.454545	0.545455	0.391304	0.478261	0.521739	0.272727	0.47619	0.47619	0.391304	0.545455	0.571429	0.428571	0.52381	0.590909	0.380952	0.571429	0.5	0.727273
cell376	0.913043	0.869565	0.863636	0.9	0.434783	0.434783	0.363636	0.434783	0.434783	0.454545	0.454545	0.478261	0.478261	0.478261	0.5	0.454545	0.380952	0.409091	0.478261	0.565217	0.454545	0.454545	0.454545	0.428571	0.590909	0.47619	0.380952	0.545455	0.545455	0.636364	0.454545	0.454545	0.545455	0.363636	0.454545	0.545455	0.2	0.47619	0.52381	0.434783	0.571429	0.571429	0.47619	0.52381	0.590909	0.428571	0.619048	0.545455	0.772727
X09-390	0.826087	0.782609	0.727273	0.761905	0.478261	0.478261	0.409091	0.478261	0.478261	0.409091	0.5	0.434783	0.521739	0.521739	0.5	0.391304	0.5	0.304348	0.478261	0.521739	0.409091	0.521739	0.521739	0.521739	0.545455	0.52381	0.428571	0.590909	0.608696	0.5	0.5	0.5	0.590909	0.434783	0.478261	0.478261	0.318182	0.5	0.428571	0.391304	0.521739	0.47619	0.545455	0.545455	0.454545	0.5	0.590909	0.521739	0.681818
cell341	0.818182	0.826087	0.909091	0.857143	0.478261	0.478261	0.409091	0.409091	0.434783	0.5	0.454545	0.478261	0.521739	0.521739	0.454545	0.5	0.5	0.454545	0.434783	0.478261	0.521739	0.5	0.428571	0.4	0.608696	0.454545	0.454545	0.454545	0.380952	0.52381	0.478261	0.391304	0.608696	0.409091	0.5	0.545455	0.25	0.545455	0.454545	0.478261	0.636364	0.636364	0.590909	0.52381	0.571429	0.608696	0.727273	0.590909	0.818182
cell358	0.909091	0.913043	0.857143	0.85	0.478261	0.478261	0.409091	0.409091	0.478261	0.5	0.5	0.478261	0.521739	0.521739	0.545455	0.5	0.428571	0.454545	0.478261	0.565217	0.454545	0.5	0.428571	0.4	0.636364	0.47619	0.380952	0.5	0.47619	0.619048	0.5	0.409091	0.545455	0.409091	0.5	0.545455	0.25	0.590909	0.47619	0.434783	0.681818	0.619048	0.52381	0.5	0.5	0.545455	0.666667	0.590909	0.761905
cell366	0.818182	0.826087	0.869565	0.863636	0.391304	0.391304	0.347826	0.272727	0.347826	0.434783	0.434783	0.304348	0.434783	0.391304	0.478261	0.391304	0.409091	0.478261	0.391304	0.434783	0.434783	0.363636	0.363636	0.363636	0.608696	0.478261	0.347826	0.391304	0.434783	0.565217	0.521739	0.391304	0.521739	0.409091	0.409091	0.434783	0.272727	0.565217	0.478261	0.26087	0.608696	0.608696	0.545455	0.454545	0.454545	0.478261	0.545455	0.545455	0.695652
cell373	0.863636	0.869565	0.869565	0.857143	0.391304	0.391304	0.318182	0.318182	0.391304	0.409091	0.409091	0.434783	0.434783	0.434783	0.454545	0.434783	0.409091	0.391304	0.391304	0.521739	0.478261	0.409091	0.409091	0.409091	0.608696	0.454545	0.409091	0.454545	0.478261	0.590909	0.478261	0.434783	0.565217	0.318182	0.409091	0.521739	0.190476	0.545455	0.5	0.391304	0.608696	0.590909	0.5	0.545455	0.545455	0.478261	0.590909	0.454545	0.782609
cell357	0.909091	0.909091	0.869565	0.857143	0.478261	0.478261	0.409091	0.409091	0.478261	0.5	0.5	0.521739	0.521739	0.478261	0.5	0.5	0.454545	0.454545	0.478261	0.608696	0.521739	0.428571	0.5	0.4	0.652174	0.5	0.454545	0.545455	0.545455	0.636364	0.521739	0.478261	0.565217	0.409091	0.5	0.590909	0.25	0.545455	0.545455	0.434783	0.681818	0.571429	0.545455	0.590909	0.590909	0.5	0.636364	0.52381	0.782609
cell100	0.782609	0.782609	0.73913	0.73913	0.434783	0.434783	0.434783	0.434783	0.478261	0.521739	0.521739	0.434783	0.391304	0.521739	0.521739	0.434783	0.478261	0.347826	0.347826	0.565217	0.478261	0.521739	0.478261	0.478261	0.434783	0.391304	0.565217	0.521739	0.478261	0.608696	0.521739	0.521739	0.565217	0.391304	0.521739	0.434783	0.434783	0.521739	0.478261	0.434783	0.521739	0.652174	0.565217	0.521739	0.521739	0.521739	0.565217	0.434783	0.695652
cell208	0.73913	0.73913	0.782609	0.782609	0.478261	0.478261	0.478261	0.478261	0.478261	0.565217	0.434783	0.478261	0.521739	0.565217	0.565217	0.478261	0.521739	0.391304	0.434783	0.521739	0.521739	0.608696	0.565217	0.565217	0.478261	0.434783	0.434783	0.521739	0.434783	0.565217	0.478261	0.391304	0.608696	0.478261	0.565217	0.565217	0.434783	0.521739	0.521739	0.391304	0.608696	0.565217	0.652174	0.521739	0.565217	0.521739	0.565217	0.565217	0.913043
cell215	0.695652	0.695652	0.826087	0.73913	0.347826	0.347826	0.347826	0.347826	0.347826	0.434783	0.391304	0.347826	0.391304	0.434783	0.434783	0.434783	0.434783	0.347826	0.304348	0.304348	0.434783	0.521739	0.391304	0.391304	0.478261	0.347826	0.347826	0.304348	0.26087	0.478261	0.391304	0.217391	0.434783	0.391304	0.434783	0.434783	0.391304	0.565217	0.347826	0.391304	0.565217	0.565217	0.565217	0.478261	0.521739	0.478261	0.608696	0.521739	0.782609
cell48	0.772727	0.782609	0.869565	0.869565	0.391304	0.391304	0.391304	0.363636	0.434783	0.478261	0.478261	0.391304	0.434783	0.391304	0.478261	0.478261	0.428571	0.478261	0.434783	0.434783	0.434783	0.521739	0.434783	0.434783	0.608696	0.521739	0.391304	0.434783	0.434783	0.521739	0.608696	0.478261	0.521739	0.478261	0.478261	0.478261	0.391304	0.545455	0.565217	0.347826	0.590909	0.652174	0.619048	0.47619	0.545455	0.409091	0.571429	0.428571	0.826087
cell102	0.826087	0.772727	0.826087	0.826087	0.434783	0.434783	0.434783	0.478261	0.478261	0.521739	0.521739	0.434783	0.391304	0.478261	0.565217	0.521739	0.565217	0.521739	0.521739	0.391304	0.391304	0.47619	0.434783	0.409091	0.521739	0.565217	0.391304	0.478261	0.478261	0.608696	0.521739	0.434783	0.391304	0.5	0.521739	0.478261	0.478261	0.608696	0.608696	0.347826	0.695652	0.590909	0.652174	0.608696	0.608696	0.380952	0.565217	0.590909	0.636364
cell279	0.826087	0.782609	0.826087	0.857143	0.391304	0.434783	0.409091	0.478261	0.434783	0.409091	0.363636	0.521739	0.521739	0.521739	0.454545	0.521739	0.565217	0.565217	0.478261	0.521739	0.565217	0.409091	0.5	0.5	0.478261	0.454545	0.363636	0.545455	0.521739	0.590909	0.434783	0.521739	0.565217	0.5	0.5	0.521739	0.333333	0.363636	0.545455	0.391304	0.565217	0.545455	0.652174	0.608696	0.652174	0.521739	0.608696	0.695652	0.782609
cell270	0.913043	0.913043	0.909091	0.826087	0.434783	0.434783	0.434783	0.434783	0.478261	0.521739	0.521739	0.434783	0.434783	0.521739	0.521739	0.521739	0.521739	0.521739	0.347826	0.434783	0.434783	0.5	0.363636	0.434783	0.565217	0.478261	0.391304	0.363636	0.363636	0.652174	0.565217	0.391304	0.478261	0.454545	0.478261	0.363636	0.434783	0.608696	0.434783	0.347826	0.608696	0.652174	0.565217	0.565217	0.565217	0.454545	0.608696	0.590909	0.695652
cell268	0.782609	0.73913	0.73913	0.782609	0.391304	0.391304	0.391304	0.434783	0.434783	0.391304	0.478261	0.304348	0.434783	0.478261	0.565217	0.318182	0.521739	0.272727	0.478261	0.347826	0.304348	0.521739	0.434783	0.409091	0.478261	0.521739	0.347826	0.478261	0.454545	0.434783	0.565217	0.478261	0.478261	0.478261	0.434783	0.363636	0.363636	0.434783	0.478261	0.26087	0.5	0.478261	0.695652	0.478261	0.391304	0.478261	0.608696	0.565217	0.695652
cell237	0.782609	0.727273	0.695652	0.826087	0.434783	0.434783	0.434783	0.478261	0.478261	0.521739	0.434783	0.521739	0.478261	0.391304	0.478261	0.521739	0.521739	0.434783	0.521739	0.565217	0.478261	0.5	0.521739	0.454545	0.608696	0.565217	0.391304	0.608696	0.565217	0.565217	0.521739	0.521739	0.521739	0.434783	0.521739	0.608696	0.391304	0.565217	0.652174	0.391304	0.695652	0.545455	0.652174	0.652174	0.652174	0.409091	0.608696	0.454545	0.826087
cell267	0.782609	0.73913	0.772727	0.863636	0.304348	0.304348	0.304348	0.347826	0.304348	0.391304	0.347826	0.391304	0.347826	0.347826	0.347826	0.434783	0.333333	0.391304	0.347826	0.347826	0.285714	0.434783	0.391304	0.434783	0.363636	0.318182	0.409091	0.434783	0.391304	0.434783	0.318182	0.409091	0.380952	0.347826	0.434783	0.521739	0.363636	0.391304	0.380952	0.478261	0.565217	0.5	0.590909	0.545455	0.590909	0.454545	0.727273	0.5	0.727273
cell240	0.73913	0.73913	0.818182	0.727273	0.521739	0.521739	0.521739	0.521739	0.521739	0.608696	0.565217	0.478261	0.565217	0.521739	0.521739	0.565217	0.545455	0.478261	0.478261	0.478261	0.454545	0.652174	0.565217	0.565217	0.545455	0.454545	0.454545	0.478261	0.434783	0.521739	0.5	0.318182	0.545455	0.521739	0.608696	0.565217	0.478261	0.608696	0.454545	0.363636	0.695652	0.619048	0.681818	0.545455	0.590909	0.545455	0.681818	0.565217	0.909091
cell32	0.782609	0.782609	0.772727	0.727273	0.478261	0.454545	0.521739	0.521739	0.565217	0.565217	0.608696	0.434783	0.478261	0.608696	0.695652	0.521739	0.52381	0.478261	0.521739	0.565217	0.428571	0.608696	0.565217	0.565217	0.454545	0.454545	0.454545	0.521739	0.521739	0.652174	0.590909	0.454545	0.47619	0.565217	0.608696	0.478261	0.454545	0.608696	0.52381	0.391304	0.652174	0.681818	0.666667	0.454545	0.454545	0.545455	0.47619	0.565217	0.761905
cell265	0.608696	0.565217	0.73913	0.73913	0.391304	0.391304	0.391304	0.434783	0.391304	0.478261	0.434783	0.304348	0.347826	0.391304	0.391304	0.391304	0.565217	0.391304	0.434783	0.26087	0.347826	0.521739	0.391304	0.434783	0.347826	0.478261	0.478261	0.391304	0.347826	0.347826	0.434783	0.434783	0.434783	0.478261	0.521739	0.347826	0.478261	0.521739	0.521739	0.391304	0.521739	0.608696	0.695652	0.565217	0.608696	0.521739	0.608696	0.521739	0.73913
cell110	0.826087	0.869565	0.826087	0.826087	0.304348	0.272727	0.347826	0.347826	0.391304	0.391304	0.434783	0.434783	0.391304	0.347826	0.347826	0.434783	0.478261	0.434783	0.26087	0.478261	0.478261	0.347826	0.391304	0.347826	0.521739	0.434783	0.521739	0.434783	0.391304	0.521739	0.521739	0.565217	0.434783	0.391304	0.434783	0.391304	0.391304	0.521739	0.478261	0.478261	0.478261	0.608696	0.545455	0.652174	0.652174	0.434783	0.545455	0.478261	0.590909
cell33	0.826087	0.869565	0.818182	0.826087	0.347826	0.347826	0.347826	0.347826	0.391304	0.434783	0.434783	0.391304	0.391304	0.347826	0.434783	0.434783	0.478261	0.434783	0.347826	0.434783	0.434783	0.434783	0.363636	0.318182	0.565217	0.434783	0.391304	0.391304	0.318182	0.454545	0.565217	0.434783	0.434783	0.434783	0.434783	0.478261	0.347826	0.565217	0.521739	0.347826	0.608696	0.565217	0.652174	0.5	0.5	0.391304	0.521739	0.478261	0.681818
cell1	0.863636	0.869565	0.818182	0.857143	0.391304	0.363636	0.434783	0.409091	0.478261	0.478261	0.434783	0.521739	0.434783	0.521739	0.565217	0.565217	0.47619	0.565217	0.434783	0.565217	0.5	0.454545	0.454545	0.5	0.5	0.454545	0.363636	0.565217	0.565217	0.695652	0.545455	0.545455	0.545455	0.454545	0.454545	0.565217	0.409091	0.5	0.590909	0.521739	0.652174	0.590909	0.55	0.52381	0.52381	0.545455	0.55	0.636364	0.714286
cell365	0.727273	0.73913	0.727273	0.761905	0.478261	0.478261	0.434783	0.363636	0.434783	0.434783	0.521739	0.391304	0.521739	0.478261	0.565217	0.409091	0.380952	0.363636	0.478261	0.434783	0.318182	0.454545	0.454545	0.428571	0.636364	0.5	0.454545	0.478261	0.5	0.565217	0.454545	0.409091	0.5	0.409091	0.5	0.5	0.380952	0.521739	0.363636	0.434783	0.636364	0.590909	0.52381	0.571429	0.47619	0.590909	0.714286	0.5	0.636364
cell345	0.909091	0.913043	0.904762	0.909091	0.478261	0.478261	0.478261	0.454545	0.521739	0.521739	0.565217	0.521739	0.478261	0.565217	0.608696	0.5	0.52381	0.478261	0.478261	0.478261	0.409091	0.545455	0.35	0.428571	0.652174	0.608696	0.521739	0.5	0.428571	0.636364	0.608696	0.521739	0.545455	0.454545	0.428571	0.5	0.333333	0.652174	0.545455	0.478261	0.636364	0.695652	0.636364	0.619048	0.571429	0.565217	0.681818	0.47619	0.772727
cell378	0.782609	0.772727	0.73913	0.727273	0.521739	0.521739	0.454545	0.478261	0.521739	0.454545	0.545455	0.565217	0.478261	0.521739	0.590909	0.521739	0.521739	0.434783	0.521739	0.565217	0.478261	0.545455	0.608696	0.545455	0.608696	0.409091	0.5	0.545455	0.565217	0.590909	0.565217	0.478261	0.608696	0.521739	0.565217	0.695652	0.409091	0.454545	0.5	0.434783	0.73913	0.52381	0.652174	0.565217	0.478261	0.5	0.565217	0.363636	0.695652
cell364	0.818182	0.826087	0.761905	0.772727	0.434783	0.478261	0.521739	0.5	0.565217	0.521739	0.608696	0.565217	0.478261	0.608696	0.608696	0.608696	0.571429	0.608696	0.478261	0.608696	0.545455	0.521739	0.5	0.5	0.5	0.5	0.5	0.608696	0.545455	0.727273	0.590909	0.590909	0.545455	0.565217	0.565217	0.478261	0.478261	0.565217	0.590909	0.391304	0.521739	0.727273	0.619048	0.5	0.4	0.454545	0.571429	0.590909	0.571429
cell213	0.869565	0.826087	0.826087	0.904762	0.434783	0.434783	0.391304	0.391304	0.318182	0.478261	0.409091	0.434783	0.391304	0.434783	0.478261	0.434783	0.478261	0.521739	0.409091	0.434783	0.434783	0.409091	0.409091	0.454545	0.478261	0.478261	0.521739	0.454545	0.478261	0.608696	0.391304	0.478261	0.521739	0.380952	0.428571	0.521739	0.409091	0.478261	0.565217	0.391304	0.590909	0.590909	0.5	0.590909	0.652174	0.521739	0.608696	0.608696	0.590909
cell135	0.826087	0.782609	0.772727	0.75	0.347826	0.347826	0.347826	0.391304	0.391304	0.434783	0.434783	0.347826	0.304348	0.434783	0.478261	0.347826	0.454545	0.347826	0.391304	0.391304	0.409091	0.454545	0.318182	0.363636	0.318182	0.454545	0.409091	0.478261	0.434783	0.521739	0.409091	0.454545	0.409091	0.409091	0.333333	0.347826	0.409091	0.608696	0.545455	0.434783	0.478261	0.47619	0.47619	0.5	0.5	0.380952	0.454545	0.608696	0.636364
cell119	0.956522	0.913043	0.772727	0.954545	0.434783	0.434783	0.363636	0.434783	0.434783	0.454545	0.454545	0.434783	0.478261	0.478261	0.545455	0.478261	0.521739	0.521739	0.521739	0.521739	0.521739	0.5	0.454545	0.454545	0.608696	0.5	0.363636	0.5	0.5	0.571429	0.565217	0.521739	0.565217	0.454545	0.478261	0.565217	0.409091	0.545455	0.590909	0.347826	0.695652	0.590909	0.652174	0.545455	0.545455	0.454545	0.652174	0.695652	0.666667
cell285	0.73913	0.695652	0.782609	0.869565	0.478261	0.478261	0.478261	0.521739	0.478261	0.478261	0.434783	0.565217	0.434783	0.565217	0.565217	0.565217	0.545455	0.521739	0.521739	0.347826	0.391304	0.608696	0.521739	0.608696	0.478261	0.521739	0.434783	0.565217	0.521739	0.565217	0.478261	0.478261	0.565217	0.5	0.454545	0.652174	0.521739	0.363636	0.565217	0.521739	0.636364	0.521739	0.571429	0.590909	0.608696	0.545455	0.636364	0.590909	0.681818
cell118	0.869565	0.818182	0.869565	0.85	0.434783	0.434783	0.363636	0.434783	0.391304	0.454545	0.409091	0.478261	0.478261	0.434783	0.363636	0.521739	0.521739	0.565217	0.434783	0.478261	0.565217	0.35	0.454545	0.428571	0.521739	0.409091	0.454545	0.5	0.521739	0.5	0.478261	0.521739	0.565217	0.428571	0.428571	0.608696	0.428571	0.454545	0.5	0.521739	0.652174	0.45	0.636364	0.608696	0.652174	0.45	0.73913	0.727273	0.681818
cell163	0.869565	0.818182	0.818182	0.857143	0.521739	0.521739	0.521739	0.565217	0.521739	0.608696	0.565217	0.565217	0.565217	0.565217	0.521739	0.652174	0.608696	0.565217	0.521739	0.521739	0.565217	0.5	0.47619	0.45	0.608696	0.565217	0.565217	0.608696	0.545455	0.590909	0.521739	0.521739	0.565217	0.35	0.45	0.652174	0.545455	0.608696	0.565217	0.608696	0.73913	0.619048	0.619048	0.681818	0.727273	0.55	0.869565	0.727273	0.7
cell221	0.826087	0.772727	0.826087	0.809524	0.521739	0.521739	0.454545	0.521739	0.521739	0.5	0.545455	0.478261	0.565217	0.521739	0.545455	0.5	0.608696	0.478261	0.565217	0.521739	0.478261	0.47619	0.5	0.428571	0.73913	0.636364	0.454545	0.545455	0.608696	0.590909	0.608696	0.521739	0.565217	0.454545	0.47619	0.565217	0.333333	0.636364	0.545455	0.434783	0.681818	0.619048	0.695652	0.695652	0.652174	0.545455	0.73913	0.545455	0.727273
cell242	0.869565	0.818182	0.826087	0.8	0.521739	0.521739	0.454545	0.521739	0.454545	0.545455	0.47619	0.478261	0.565217	0.521739	0.454545	0.478261	0.565217	0.434783	0.454545	0.608696	0.565217	0.5	0.565217	0.5	0.565217	0.545455	0.545455	0.571429	0.608696	0.545455	0.521739	0.565217	0.608696	0.478261	0.545455	0.521739	0.409091	0.545455	0.545455	0.434783	0.545455	0.473684	0.590909	0.590909	0.652174	0.47619	0.652174	0.590909	0.782609
cell209	0.956522	0.909091	0.818182	0.904762	0.565217	0.565217	0.565217	0.608696	0.608696	0.652174	0.652174	0.565217	0.608696	0.608696	0.652174	0.608696	0.652174	0.521739	0.608696	0.652174	0.565217	0.571429	0.52381	0.45	0.695652	0.695652	0.608696	0.695652	0.636364	0.681818	0.652174	0.652174	0.608696	0.428571	0.5	0.608696	0.5	0.695652	0.695652	0.454545	0.73913	0.65	0.666667	0.727273	0.727273	0.52381	0.782609	0.636364	0.75
cell370	0.826087	0.782609	0.809524	0.809524	0.478261	0.478261	0.409091	0.478261	0.434783	0.409091	0.454545	0.521739	0.478261	0.521739	0.409091	0.521739	0.47619	0.478261	0.434783	0.391304	0.333333	0.521739	0.454545	0.565217	0.5	0.428571	0.428571	0.47619	0.5	0.5	0.409091	0.409091	0.52381	0.478261	0.478261	0.545455	0.333333	0.409091	0.3	0.521739	0.608696	0.47619	0.545455	0.590909	0.545455	0.590909	0.727273	0.590909	0.636364
cell136	0.869565	0.826087	0.869565	0.85	0.434783	0.478261	0.454545	0.521739	0.478261	0.454545	0.5	0.565217	0.478261	0.565217	0.5	0.565217	0.608696	0.608696	0.521739	0.478261	0.565217	0.428571	0.5	0.545455	0.434783	0.5	0.545455	0.545455	0.521739	0.636364	0.391304	0.521739	0.521739	0.45	0.45	0.521739	0.47619	0.454545	0.590909	0.521739	0.608696	0.619048	0.52381	0.695652	0.73913	0.52381	0.652174	0.73913	0.681818
cell142	0.913043	0.869565	0.909091	0.95	0.434783	0.434783	0.363636	0.434783	0.391304	0.454545	0.409091	0.434783	0.478261	0.478261	0.409091	0.478261	0.565217	0.521739	0.434783	0.434783	0.565217	0.428571	0.380952	0.380952	0.565217	0.454545	0.454545	0.454545	0.409091	0.47619	0.521739	0.521739	0.608696	0.35	0.35	0.521739	0.380952	0.545455	0.5	0.478261	0.608696	0.571429	0.619048	0.590909	0.636364	0.47619	0.73913	0.695652	0.714286
cell179	0.956522	0.909091	0.818182	0.904762	0.391304	0.391304	0.391304	0.434783	0.434783	0.434783	0.478261	0.478261	0.434783	0.434783	0.478261	0.409091	0.5	0.434783	0.434783	0.478261	0.5	0.428571	0.409091	0.333333	0.545455	0.5	0.409091	0.565217	0.521739	0.565217	0.545455	0.545455	0.5	0.380952	0.25	0.521739	0.409091	0.608696	0.545455	0.478261	0.545455	0.47619	0.571429	0.590909	0.545455	0.380952	0.590909	0.590909	0.619048
cell86	0.909091	0.913043	0.909091	0.904762	0.478261	0.454545	0.478261	0.409091	0.409091	0.521739	0.5	0.478261	0.565217	0.521739	0.565217	0.5	0.5	0.590909	0.454545	0.565217	0.565217	0.454545	0.47619	0.45	0.608696	0.521739	0.478261	0.5	0.47619	0.636364	0.521739	0.478261	0.608696	0.545455	0.545455	0.545455	0.380952	0.521739	0.565217	0.391304	0.619048	0.636364	0.571429	0.45	0.52381	0.608696	0.619048	0.727273	0.714286
cell205	0.826087	0.782609	0.818182	0.909091	0.391304	0.434783	0.434783	0.434783	0.391304	0.434783	0.478261	0.434783	0.521739	0.478261	0.478261	0.478261	0.565217	0.565217	0.478261	0.478261	0.565217	0.363636	0.428571	0.428571	0.521739	0.521739	0.478261	0.521739	0.454545	0.545455	0.434783	0.478261	0.565217	0.428571	0.428571	0.478261	0.363636	0.478261	0.565217	0.391304	0.565217	0.652174	0.590909	0.545455	0.590909	0.565217	0.652174	0.695652	0.666667
cell372	0.772727	0.782609	0.761905	0.761905	0.565217	0.545455	0.545455	0.545455	0.608696	0.5	0.636364	0.608696	0.608696	0.652174	0.681818	0.608696	0.636364	0.521739	0.608696	0.565217	0.521739	0.590909	0.5	0.571429	0.73913	0.681818	0.590909	0.571429	0.571429	0.666667	0.608696	0.565217	0.652174	0.545455	0.590909	0.590909	0.428571	0.636364	0.590909	0.478261	0.652174	0.727273	0.619048	0.714286	0.52381	0.608696	0.714286	0.52381	0.666667
cell58	0.652174	0.652174	0.636364	0.636364	0.608696	0.608696	0.608696	0.652174	0.652174	0.695652	0.608696	0.521739	0.565217	0.521739	0.521739	0.608696	0.681818	0.521739	0.608696	0.565217	0.454545	0.652174	0.565217	0.565217	0.590909	0.727273	0.454545	0.652174	0.652174	0.565217	0.590909	0.5	0.454545	0.565217	0.652174	0.478261	0.521739	0.782609	0.636364	0.478261	0.695652	0.681818	0.636364	0.681818	0.681818	0.590909	0.545455	0.608696	0.727273
cell300	0.727273	0.73913	0.818182	0.761905	0.565217	0.565217	0.565217	0.545455	0.565217	0.565217	0.565217	0.478261	0.608696	0.652174	0.652174	0.521739	0.55	0.434783	0.565217	0.434783	0.380952	0.695652	0.608696	0.608696	0.545455	0.545455	0.454545	0.565217	0.521739	0.521739	0.590909	0.454545	0.571429	0.608696	0.608696	0.565217	0.5	0.565217	0.428571	0.434783	0.652174	0.52381	0.761905	0.52381	0.47619	0.590909	0.6	0.590909	0.863636
cell107	0.782609	0.73913	0.714286	0.869565	0.608696	0.608696	0.565217	0.565217	0.521739	0.608696	0.608696	0.565217	0.521739	0.521739	0.565217	0.545455	0.652174	0.652174	0.652174	0.521739	0.565217	0.652174	0.571429	0.636364	0.565217	0.521739	0.565217	0.590909	0.52381	0.545455	0.565217	0.521739	0.695652	0.636364	0.571429	0.681818	0.565217	0.521739	0.652174	0.434783	0.772727	0.695652	0.727273	0.545455	0.545455	0.652174	0.652174	0.590909	0.666667
cell278	0.73913	0.695652	0.782609	0.772727	0.391304	0.434783	0.478261	0.521739	0.454545	0.434783	0.5	0.434783	0.434783	0.565217	0.608696	0.454545	0.652174	0.478261	0.5	0.434783	0.478261	0.521739	0.521739	0.521739	0.434783	0.521739	0.478261	0.5	0.521739	0.565217	0.565217	0.565217	0.521739	0.565217	0.5	0.434783	0.478261	0.478261	0.608696	0.363636	0.47619	0.571429	0.782609	0.5	0.521739	0.565217	0.608696	0.565217	0.73913
cell103	0.652174	0.652174	0.608696	0.695652	0.434783	0.434783	0.391304	0.347826	0.391304	0.478261	0.478261	0.347826	0.478261	0.434783	0.565217	0.391304	0.391304	0.391304	0.434783	0.565217	0.478261	0.478261	0.521739	0.565217	0.521739	0.434783	0.521739	0.478261	0.521739	0.565217	0.434783	0.434783	0.565217	0.434783	0.565217	0.565217	0.478261	0.521739	0.521739	0.347826	0.565217	0.608696	0.565217	0.521739	0.434783	0.521739	0.652174	0.608696	0.636364
cell160	0.869565	0.826087	0.869565	0.85	0.521739	0.521739	0.454545	0.521739	0.478261	0.5	0.5	0.521739	0.478261	0.565217	0.5	0.454545	0.608696	0.521739	0.521739	0.521739	0.565217	0.545455	0.545455	0.545455	0.478261	0.409091	0.545455	0.590909	0.565217	0.545455	0.565217	0.608696	0.695652	0.545455	0.45	0.608696	0.428571	0.409091	0.545455	0.409091	0.590909	0.5	0.727273	0.565217	0.565217	0.545455	0.652174	0.608696	0.73913
cell225	0.869565	0.826087	0.913043	0.857143	0.478261	0.478261	0.478261	0.521739	0.454545	0.565217	0.5	0.478261	0.434783	0.565217	0.565217	0.608696	0.545455	0.608696	0.454545	0.391304	0.434783	0.52381	0.409091	0.5	0.521739	0.565217	0.434783	0.454545	0.521739	0.652174	0.521739	0.434783	0.478261	0.4	0.428571	0.521739	0.5	0.545455	0.565217	0.478261	0.619048	0.636364	0.52381	0.52381	0.652174	0.52381	0.681818	0.727273	0.681818
cell254	0.652174	0.608696	0.73913	0.727273	0.434783	0.478261	0.478261	0.478261	0.434783	0.391304	0.521739	0.434783	0.478261	0.521739	0.521739	0.454545	0.565217	0.5	0.521739	0.304348	0.347826	0.409091	0.454545	0.47619	0.434783	0.521739	0.521739	0.478261	0.454545	0.521739	0.347826	0.434783	0.434783	0.545455	0.545455	0.409091	0.47619	0.347826	0.434783	0.434783	0.545455	0.608696	0.608696	0.652174	0.608696	0.652174	0.695652	0.652174	0.565217
cell336	0.681818	0.695652	0.636364	0.772727	0.304348	0.272727	0.304348	0.227273	0.304348	0.347826	0.391304	0.347826	0.391304	0.26087	0.391304	0.391304	0.2	0.434783	0.391304	0.478261	0.428571	0.391304	0.434783	0.478261	0.454545	0.363636	0.409091	0.434783	0.478261	0.478261	0.318182	0.409091	0.380952	0.434783	0.478261	0.521739	0.454545	0.521739	0.428571	0.521739	0.608696	0.545455	0.4	0.47619	0.47619	0.545455	0.55	0.590909	0.619048
cell35	0.727273	0.73913	0.818182	0.727273	0.521739	0.5	0.565217	0.545455	0.565217	0.521739	0.608696	0.608696	0.521739	0.652174	0.608696	0.652174	0.636364	0.608696	0.521739	0.391304	0.434783	0.590909	0.47619	0.571429	0.521739	0.565217	0.565217	0.565217	0.5	0.590909	0.521739	0.478261	0.565217	0.590909	0.545455	0.608696	0.545455	0.478261	0.521739	0.478261	0.608696	0.652174	0.619048	0.619048	0.47619	0.608696	0.714286	0.681818	0.571429
cell272	0.869565	0.826087	0.913043	0.956522	0.478261	0.478261	0.478261	0.521739	0.478261	0.565217	0.521739	0.565217	0.521739	0.565217	0.478261	0.565217	0.545455	0.478261	0.434783	0.521739	0.608696	0.545455	0.521739	0.521739	0.608696	0.565217	0.565217	0.608696	0.521739	0.652174	0.521739	0.521739	0.652174	0.333333	0.454545	0.565217	0.434783	0.590909	0.565217	0.565217	0.545455	0.695652	0.52381	0.636364	0.73913	0.47619	0.727273	0.590909	0.761905
cell183	0.826087	0.782609	0.727273	0.857143	0.347826	0.347826	0.272727	0.347826	0.347826	0.363636	0.363636	0.304348	0.347826	0.391304	0.409091	0.272727	0.478261	0.318182	0.391304	0.434783	0.521739	0.409091	0.285714	0.333333	0.434783	0.454545	0.454545	0.380952	0.380952	0.454545	0.478261	0.565217	0.521739	0.333333	0.333333	0.285714	0.35	0.590909	0.545455	0.521739	0.454545	0.545455	0.545455	0.565217	0.565217	0.565217	0.608696	0.636364	0.636364
cell120	0.782609	0.73913	0.782609	0.761905	0.478261	0.454545	0.454545	0.521739	0.521739	0.454545	0.545455	0.478261	0.478261	0.565217	0.590909	0.5	0.652174	0.565217	0.565217	0.521739	0.521739	0.5	0.5	0.5	0.608696	0.545455	0.454545	0.545455	0.608696	0.636364	0.652174	0.608696	0.608696	0.545455	0.47619	0.521739	0.380952	0.545455	0.590909	0.347826	0.545455	0.681818	0.727273	0.608696	0.478261	0.521739	0.636364	0.608696	0.590909
cell172	0.913043	0.863636	0.857143	0.904762	0.608696	0.608696	0.545455	0.608696	0.565217	0.636364	0.590909	0.608696	0.608696	0.608696	0.545455	0.652174	0.695652	0.695652	0.608696	0.565217	0.652174	0.55	0.5	0.5	0.652174	0.590909	0.545455	0.571429	0.52381	0.619048	0.608696	0.565217	0.652174	0.55	0.571429	0.636364	0.52381	0.636364	0.636364	0.434783	0.695652	0.666667	0.727273	0.681818	0.636364	0.47619	0.73913	0.761905	0.666667
cell286	0.913043	0.913043	0.904762	0.85	0.608696	0.608696	0.545455	0.565217	0.565217	0.636364	0.590909	0.608696	0.608696	0.652174	0.590909	0.652174	0.652174	0.695652	0.521739	0.565217	0.608696	0.636364	0.5	0.571429	0.652174	0.5	0.590909	0.47619	0.428571	0.666667	0.608696	0.521739	0.695652	0.571429	0.55	0.636364	0.52381	0.590909	0.545455	0.434783	0.695652	0.714286	0.666667	0.681818	0.636364	0.545455	0.782609	0.727273	0.714286
cell282	0.73913	0.681818	0.727273	0.761905	0.521739	0.521739	0.478261	0.478261	0.434783	0.478261	0.521739	0.478261	0.478261	0.478261	0.478261	0.478261	0.565217	0.521739	0.521739	0.434783	0.565217	0.47619	0.47619	0.4	0.521739	0.434783	0.521739	0.565217	0.5	0.454545	0.521739	0.521739	0.608696	0.590909	0.47619	0.608696	0.545455	0.478261	0.478261	0.478261	0.652174	0.47619	0.681818	0.5	0.454545	0.52381	0.608696	0.590909	0.545455
cell191	0.782609	0.73913	0.714286	0.714286	0.434783	0.478261	0.521739	0.565217	0.565217	0.521739	0.608696	0.478261	0.478261	0.521739	0.565217	0.5	0.636364	0.5	0.565217	0.521739	0.5	0.47619	0.428571	0.45	0.409091	0.636364	0.5	0.608696	0.52381	0.545455	0.5	0.545455	0.454545	0.52381	0.545455	0.363636	0.47619	0.652174	0.681818	0.521739	0.545455	0.681818	0.636364	0.571429	0.571429	0.571429	0.590909	0.73913	0.714286
cell188	0.826087	0.826087	0.857143	0.8	0.478261	0.478261	0.478261	0.521739	0.478261	0.565217	0.521739	0.478261	0.478261	0.478261	0.434783	0.565217	0.590909	0.565217	0.478261	0.391304	0.454545	0.47619	0.380952	0.409091	0.5	0.5	0.454545	0.454545	0.409091	0.521739	0.5	0.454545	0.409091	0.47619	0.47619	0.454545	0.5	0.608696	0.5	0.478261	0.652174	0.571429	0.666667	0.636364	0.681818	0.4	0.636364	0.636364	0.681818
cell125	0.913043	0.869565	0.761905	0.842105	0.478261	0.521739	0.5	0.565217	0.565217	0.5	0.590909	0.565217	0.608696	0.608696	0.636364	0.608696	0.636364	0.652174	0.608696	0.652174	0.636364	0.47619	0.52381	0.52381	0.636364	0.619048	0.52381	0.636364	0.636364	0.714286	0.590909	0.681818	0.590909	0.5	0.5	0.565217	0.52381	0.636364	0.666667	0.478261	0.608696	0.7	0.65	0.714286	0.619048	0.45	0.772727	0.826087	0.578947
cell232	0.956522	0.909091	0.809524	0.894737	0.608696	0.590909	0.590909	0.652174	0.652174	0.590909	0.681818	0.652174	0.695652	0.652174	0.681818	0.636364	0.727273	0.695652	0.695652	0.695652	0.681818	0.55	0.619048	0.55	0.772727	0.714286	0.619048	0.727273	0.727273	0.714286	0.727273	0.772727	0.681818	0.6	0.526316	0.695652	0.619048	0.727273	0.714286	0.565217	0.681818	0.684211	0.736842	0.809524	0.666667	0.473684	0.809524	0.818182	0.555556
cell332	0.681818	0.73913	0.619048	0.727273	0.565217	0.565217	0.521739	0.454545	0.521739	0.565217	0.608696	0.521739	0.521739	0.391304	0.521739	0.545455	0.45	0.608696	0.608696	0.608696	0.47619	0.565217	0.590909	0.590909	0.636364	0.5	0.5	0.608696	0.636364	0.5	0.590909	0.5	0.52381	0.608696	0.590909	0.73913	0.5	0.608696	0.571429	0.521739	0.818182	0.636364	0.666667	0.45	0.4	0.636364	0.571429	0.545455	0.619048
cell233	0.73913	0.73913	0.7	0.818182	0.565217	0.545455	0.565217	0.565217	0.521739	0.521739	0.608696	0.565217	0.608696	0.521739	0.565217	0.565217	0.636364	0.608696	0.652174	0.478261	0.5	0.565217	0.571429	0.590909	0.590909	0.590909	0.545455	0.590909	0.52381	0.5	0.5	0.5	0.545455	0.695652	0.652174	0.636364	0.565217	0.521739	0.590909	0.478261	0.73913	0.590909	0.714286	0.619048	0.571429	0.590909	0.571429	0.636364	0.526316
cell61	0.608696	0.652174	0.590909	0.590909	0.478261	0.454545	0.521739	0.521739	0.565217	0.565217	0.608696	0.434783	0.521739	0.521739	0.608696	0.5	0.545455	0.409091	0.521739	0.565217	0.545455	0.608696	0.565217	0.5	0.5	0.5	0.545455	0.521739	0.5	0.565217	0.545455	0.5	0.409091	0.565217	0.652174	0.454545	0.636364	0.681818	0.545455	0.521739	0.545455	0.681818	0.666667	0.590909	0.5	0.545455	0.571429	0.652174	0.619048
cell166	0.956522	0.909091	0.863636	0.888889	0.652174	0.652174	0.590909	0.652174	0.590909	0.636364	0.571429	0.565217	0.695652	0.652174	0.636364	0.545455	0.73913	0.608696	0.636364	0.652174	0.695652	0.6	0.619048	0.55	0.695652	0.681818	0.590909	0.666667	0.681818	0.571429	0.73913	0.73913	0.73913	0.6	0.526316	0.652174	0.619048	0.681818	0.681818	0.565217	0.666667	0.5	0.809524	0.666667	0.681818	0.6	0.727273	0.818182	0.809524
cell192	0.818182	0.826087	0.809524	0.75	0.521739	0.5	0.565217	0.545455	0.608696	0.521739	0.652174	0.565217	0.478261	0.652174	0.695652	0.590909	0.619048	0.545455	0.565217	0.478261	0.454545	0.571429	0.47619	0.52381	0.545455	0.545455	0.545455	0.545455	0.52381	0.695652	0.636364	0.590909	0.545455	0.571429	0.52381	0.47619	0.571429	0.608696	0.545455	0.608696	0.681818	0.666667	0.631579	0.619048	0.52381	0.6	0.65	0.571429	0.619048
cell141	0.913043	0.869565	0.857143	0.888889	0.565217	0.545455	0.545455	0.608696	0.545455	0.545455	0.47619	0.608696	0.652174	0.652174	0.636364	0.590909	0.619048	0.608696	0.590909	0.608696	0.571429	0.571429	0.571429	0.571429	0.681818	0.619048	0.47619	0.619048	0.636364	0.666667	0.590909	0.636364	0.619048	0.571429	0.55	0.652174	0.5	0.636364	0.55	0.608696	0.666667	0.578947	0.7	0.7	0.714286	0.6	0.761905	0.782609	0.8
cell111	0.869565	0.818182	0.782609	0.85	0.478261	0.478261	0.478261	0.521739	0.521739	0.565217	0.521739	0.521739	0.521739	0.521739	0.565217	0.5	0.590909	0.454545	0.521739	0.608696	0.636364	0.52381	0.5	0.4	0.652174	0.652174	0.565217	0.652174	0.590909	0.652174	0.652174	0.695652	0.590909	0.428571	0.4	0.545455	0.45	0.782609	0.681818	0.545455	0.545455	0.526316	0.666667	0.73913	0.652174	0.47619	0.727273	0.727273	0.727273
cell78	0.695652	0.652174	0.666667	0.714286	0.695652	0.695652	0.695652	0.73913	0.681818	0.695652	0.636364	0.695652	0.695652	0.695652	0.652174	0.695652	0.7	0.608696	0.636364	0.652174	0.619048	0.772727	0.681818	0.782609	0.681818	0.772727	0.636364	0.761905	0.772727	0.652174	0.727273	0.727273	0.761905	0.681818	0.695652	0.681818	0.681818	0.727273	0.666667	0.695652	0.571429	0.666667	0.761905	0.7	0.636364	0.65	0.809524	0.761905	0.761905
cell241	0.818182	0.818182	0.8	0.85	0.782609	0.772727	0.772727	0.772727	0.782609	0.818182	0.727273	0.826087	0.826087	0.73913	0.636364	0.869565	0.809524	0.826087	0.73913	0.782609	0.772727	0.772727	0.761905	0.761905	0.818182	0.761905	0.714286	0.761905	0.714286	0.761905	0.681818	0.681818	0.772727	0.727273	0.809524	0.772727	0.727273	0.818182	0.714286	0.782609	0.913043	0.842105	0.666667	0.9	0.95	0.8	0.85	0.75	0.833333
[truncated: 138 more columns]

## Sheet: XB37-Jaccard.txt
cluster	1	2	2	2	2	2	2	3	3	3	3	3	3	3	3	3	3	3	3	3	3	3	3	3	3	4	4	4	4	4	4	4	4	4	4	4	4	4	4	4	4	4	4	4	4	4	4	4	4
cell	cell119	cell85	cell120	XB37-265	XB37-336	XB37-331	XB37-227	cell146	cell157	cell87	cell195	cell139	cell198	cell165	cell130	cell123	cell113	XB37-329	cell93	cell8	cell80	cell166	XB37-268	cell44	XB37-264	cell212	cell214	cell182	cell173	XB37-248	cell207	cell174	cell172	cell152	cell147	cell140	cell109	cell135	cell110	cell108	cell141	cell129	cell98	cell125	cell185	cell74	XB37-263	cell221	cell211
cell119	0	0.333333	0.25	0.416667	0.347826	0.541667	0.565217	0.875	0.875	0.826087	0.833333	0.833333	0.75	0.791667	0.782609	0.75	0.708333	0.791667	0.826087	0.708333	0.75	0.73913	0.708333	0.666667	0.791667	1	1	1	1	1	0.958333	0.916667	0.916667	0.958333	0.958333	0.958333	1	1	1	0.956522	0.956522	0.913043	0.956522	0.956522	0.958333	0.913043	0.916667	0.916667	0.916667
cell85	0.333333	0	0.166667	0.291667	0.25	0.227273	0.391304	0.75	0.75	0.791667	0.75	0.75	0.708333	0.75	0.75	0.75	0.583333	0.652174	0.782609	0.583333	0.625	0.625	0.695652	0.5	0.590909	0.875	0.875	0.875	0.875	0.875	0.833333	0.791667	0.791667	0.916667	0.833333	0.833333	0.875	0.875	0.833333	0.833333	0.833333	0.791667	0.875	0.916667	0.916667	0.833333	0.791667	0.75	0.791667
cell120	0.25	0.166667	0	0.208333	0.208333	0.375	0.458333	0.75	0.75	0.833333	0.708333	0.708333	0.666667	0.75	0.75	0.708333	0.625	0.708333	0.791667	0.583333	0.708333	0.666667	0.666667	0.541667	0.625	0.875	0.875	0.875	0.875	0.875	0.833333	0.791667	0.791667	0.875	0.833333	0.833333	0.916667	0.916667	0.916667	0.875	0.875	0.833333	0.875	0.916667	0.875	0.833333	0.791667	0.833333	0.833333
XB37-265	0.416667	0.291667	0.208333	0	0.181818	0.285714	0.380952	0.708333	0.708333	0.791667	0.666667	0.708333	0.791667	0.75	0.833333	0.708333	0.625	0.695652	0.791667	0.666667	0.708333	0.708333	0.625	0.583333	0.52381	0.833333	0.833333	0.833333	0.833333	0.833333	0.791667	0.75	0.75	0.875	0.833333	0.833333	0.875	0.875	0.875	0.875	0.833333	0.833333	0.833333	0.875	0.833333	0.791667	0.75	0.791667	0.833333
XB37-336	0.347826	0.25	0.208333	0.181818	0	0.238095	0.478261	0.75	0.791667	0.826087	0.708333	0.708333	0.75	0.791667	0.782609	0.708333	0.666667	0.695652	0.782609	0.708333	0.708333	0.695652	0.652174	0.565217	0.571429	0.875	0.875	0.875	0.875	0.869565	0.833333	0.791667	0.791667	0.916667	0.833333	0.875	0.869565	0.869565	0.875	0.826087	0.826087	0.826087	0.826087	0.869565	0.875	0.782609	0.782609	0.791667	0.833333
XB37-331	0.541667	0.227273	0.375	0.285714	0.238095	0	0.4	0.75	0.791667	0.833333	0.75	0.791667	0.791667	0.791667	0.791667	0.791667	0.666667	0.666667	0.826087	0.708333	0.666667	0.708333	0.666667	0.608696	0.5	0.875	0.875	0.875	0.875	0.869565	0.833333	0.791667	0.791667	0.916667	0.875	0.875	0.875	0.875	0.833333	0.875	0.833333	0.875	0.875	0.916667	0.916667	0.833333	0.782609	0.75	0.833333
XB37-227	0.565217	0.391304	0.458333	0.380952	0.478261	0.4	0	0.791667	0.791667	0.833333	0.791667	0.791667	0.875	0.875	0.833333	0.833333	0.666667	0.619048	0.869565	0.695652	0.708333	0.75	0.772727	0.583333	0.65	0.916667	0.916667	0.916667	0.916667	0.916667	0.916667	0.875	0.875	0.958333	0.916667	0.875	0.916667	0.916667	0.875	0.916667	0.875	0.875	0.875	0.875	0.875	0.875	0.875	0.791667	0.833333
cell146	0.875	0.75	0.75	0.708333	0.75	0.75	0.791667	0	0.0833333	0.166667	0.125	0.125	0.208333	0.166667	0.208333	0.208333	0.291667	0.375	0.208333	0.291667	0.208333	0.208333	0.375	0.416667	0.458333	0.125	0.125	0.125	0.125	0.166667	0.166667	0.208333	0.125	0.166667	0.166667	0.166667	0.166667	0.166667	0.166667	0.208333	0.208333	0.25	0.208333	0.25	0.208333	0.25	0.166667	0.25	0.25
cell157	0.875	0.75	0.75	0.708333	0.791667	0.791667	0.791667	0.0833333	0	0.0833333	0.125	0.125	0.208333	0.166667	0.208333	0.208333	0.208333	0.333333	0.25	0.208333	0.208333	0.291667	0.333333	0.375	0.5	0.125	0.125	0.125	0.125	0.125	0.166667	0.208333	0.208333	0.166667	0.166667	0.166667	0.166667	0.166667	0.166667	0.208333	0.208333	0.166667	0.208333	0.25	0.208333	0.25	0.125	0.25	0.25
cell87	0.826087	0.791667	0.833333	0.791667	0.826087	0.833333	0.833333	0.166667	0.0833333	0	0.208333	0.208333	0.291667	0.166667	0.217391	0.208333	0.25	0.375	0.26087	0.291667	0.25	0.304348	0.333333	0.416667	0.583333	0.208333	0.208333	0.208333	0.208333	0.208333	0.25	0.291667	0.291667	0.25	0.25	0.25	0.173913	0.173913	0.208333	0.217391	0.217391	0.173913	0.217391	0.26087	0.291667	0.26087	0.208333	0.291667	0.291667
cell195	0.833333	0.75	0.708333	0.666667	0.708333	0.75	0.791667	0.125	0.125	0.208333	0	0.166667	0.25	0.208333	0.25	0.166667	0.25	0.375	0.25	0.333333	0.333333	0.333333	0.375	0.458333	0.5	0.166667	0.166667	0.166667	0.166667	0.208333	0.208333	0.25	0.25	0.208333	0.208333	0.208333	0.208333	0.208333	0.208333	0.25	0.166667	0.291667	0.25	0.291667	0.25	0.291667	0.208333	0.208333	0.208333
cell139	0.833333	0.75	0.708333	0.708333	0.708333	0.791667	0.791667	0.125	0.125	0.208333	0.166667	0	0.166667	0.208333	0.25	0.166667	0.333333	0.291667	0.291667	0.333333	0.333333	0.333333	0.333333	0.375	0.5	0.166667	0.166667	0.166667	0.166667	0.208333	0.208333	0.25	0.25	0.208333	0.125	0.208333	0.208333	0.208333	0.208333	0.166667	0.25	0.208333	0.166667	0.208333	0.166667	0.208333	0.208333	0.291667	0.291667
cell198	0.75	0.708333	0.666667	0.791667	0.75	0.791667	0.875	0.208333	0.208333	0.291667	0.25	0.166667	0	0.208333	0.166667	0.25	0.416667	0.458333	0.291667	0.25	0.333333	0.333333	0.5	0.458333	0.583333	0.25	0.25	0.25	0.25	0.291667	0.291667	0.333333	0.333333	0.208333	0.208333	0.291667	0.291667	0.291667	0.291667	0.25	0.333333	0.291667	0.333333	0.375	0.333333	0.375	0.291667	0.375	0.375
cell165	0.791667	0.75	0.75	0.75	0.791667	0.791667	0.875	0.166667	0.166667	0.166667	0.208333	0.208333	0.208333	0	0.291667	0.208333	0.375	0.458333	0.333333	0.291667	0.291667	0.291667	0.291667	0.416667	0.541667	0.208333	0.208333	0.208333	0.208333	0.25	0.25	0.291667	0.291667	0.25	0.25	0.25	0.25	0.25	0.25	0.291667	0.291667	0.333333	0.291667	0.333333	0.291667	0.333333	0.25	0.333333	0.333333
cell130	0.782609	0.75	0.75	0.833333	0.782609	0.791667	0.833333	0.208333	0.208333	0.217391	0.25	0.25	0.166667	0.291667	0	0.333333	0.291667	0.375	0.217391	0.25	0.291667	0.26087	0.5	0.416667	0.625	0.25	0.25	0.25	0.25	0.291667	0.291667	0.333333	0.333333	0.208333	0.291667	0.208333	0.217391	0.217391	0.25	0.26087	0.26087	0.304348	0.26087	0.304348	0.333333	0.304348	0.291667	0.333333	0.25
cell123	0.75	0.75	0.708333	0.708333	0.708333	0.791667	0.833333	0.208333	0.208333	0.208333	0.166667	0.166667	0.25	0.208333	0.333333	0	0.333333	0.416667	0.333333	0.416667	0.416667	0.416667	0.375	0.458333	0.583333	0.25	0.25	0.25	0.25	0.291667	0.291667	0.25	0.333333	0.291667	0.208333	0.291667	0.291667	0.291667	0.291667	0.25	0.333333	0.291667	0.333333	0.375	0.333333	0.375	0.291667	0.375	0.291667
cell113	0.708333	0.583333	0.625	0.625	0.666667	0.666667	0.666667	0.291667	0.208333	0.25	0.25	0.333333	0.416667	0.375	0.291667	0.333333	0	0.208333	0.375	0.333333	0.333333	0.291667	0.416667	0.416667	0.541667	0.333333	0.333333	0.333333	0.333333	0.333333	0.291667	0.333333	0.333333	0.375	0.375	0.291667	0.333333	0.333333	0.291667	0.375	0.375	0.333333	0.375	0.416667	0.416667	0.333333	0.25	0.375	0.208333
XB37-329	0.791667	0.652174	0.708333	0.695652	0.695652	0.666667	0.619048	0.375	0.333333	0.375	0.375	0.291667	0.458333	0.458333	0.375	0.416667	0.208333	0	0.434783	0.458333	0.458333	0.416667	0.409091	0.391304	0.47619	0.416667	0.416667	0.416667	0.416667	0.391304	0.416667	0.458333	0.458333	0.458333	0.416667	0.375	0.416667	0.416667	0.375	0.416667	0.458333	0.416667	0.375	0.416667	0.416667	0.375	0.347826	0.458333	0.333333
cell93	0.826087	0.782609	0.791667	0.791667	0.782609	0.826087	0.869565	0.208333	0.25	0.26087	0.25	0.291667	0.291667	0.333333	0.217391	0.333333	0.375	0.434783	0	0.458333	0.375	0.347826	0.434783	0.458333	0.608696	0.291667	0.291667	0.291667	0.291667	0.333333	0.333333	0.375	0.333333	0.25	0.333333	0.333333	0.26087	0.26087	0.291667	0.304348	0.304348	0.347826	0.304348	0.347826	0.375	0.347826	0.333333	0.375	0.333333
cell8	0.708333	0.583333	0.583333	0.666667	0.708333	0.708333	0.695652	0.291667	0.208333	0.291667	0.333333	0.333333	0.25	0.291667	0.25	0.416667	0.333333	0.458333	0.458333	0	0.333333	0.291667	0.458333	0.333333	0.583333	0.333333	0.333333	0.333333	0.333333	0.333333	0.375	0.416667	0.416667	0.375	0.375	0.291667	0.375	0.375	0.375	0.416667	0.416667	0.375	0.416667	0.458333	0.416667	0.458333	0.333333	0.375	0.375
cell80	0.75	0.625	0.708333	0.708333	0.708333	0.666667	0.708333	0.208333	0.208333	0.25	0.333333	0.333333	0.333333	0.291667	0.291667	0.416667	0.333333	0.458333	0.375	0.333333	0	0.375	0.458333	0.5	0.583333	0.333333	0.333333	0.333333	0.333333	0.333333	0.375	0.416667	0.333333	0.375	0.375	0.375	0.333333	0.333333	0.291667	0.375	0.375	0.333333	0.375	0.333333	0.333333	0.416667	0.333333	0.375	0.375
cell166	0.73913	0.625	0.666667	0.708333	0.695652	0.708333	0.75	0.208333	0.291667	0.304348	0.333333	0.333333	0.333333	0.291667	0.26087	0.416667	0.291667	0.416667	0.347826	0.291667	0.375	0	0.458333	0.375	0.583333	0.333333	0.333333	0.333333	0.333333	0.375	0.291667	0.333333	0.25	0.375	0.375	0.291667	0.304348	0.304348	0.333333	0.347826	0.347826	0.391304	0.347826	0.391304	0.416667	0.304348	0.291667	0.375	0.333333
XB37-268	0.708333	0.695652	0.666667	0.625	0.652174	0.666667	0.772727	0.375	0.333333	0.333333	0.375	0.333333	0.5	0.291667	0.5	0.375	0.416667	0.409091	0.434783	0.458333	0.458333	0.458333	0	0.434783	0.636364	0.416667	0.416667	0.416667	0.416667	0.391304	0.375	0.416667	0.416667	0.458333	0.458333	0.458333	0.458333	0.458333	0.458333	0.5	0.5	0.5	0.416667	0.458333	0.416667	0.375	0.304348	0.458333	0.5
cell44	0.666667	0.5	0.541667	0.583333	0.565217	0.608696	0.583333	0.416667	0.375	0.416667	0.458333	0.375	0.458333	0.416667	0.416667	0.458333	0.416667	0.391304	0.458333	0.333333	0.5	0.375	0.434783	0	0.695652	0.458333	0.458333	0.458333	0.458333	0.434783	0.5	0.458333	0.541667	0.5	0.5	0.416667	0.458333	0.458333	0.416667	0.5	0.5	0.5	0.416667	0.458333	0.458333	0.458333	0.434783	0.416667	0.416667
XB37-264	0.791667	0.590909	0.625	0.52381	0.571429	0.5	0.65	0.458333	0.5	0.583333	0.5	0.5	0.583333	0.541667	0.625	0.583333	0.541667	0.47619	0.608696	0.583333	0.583333	0.583333	0.636364	0.695652	0	0.583333	0.583333	0.583333	0.583333	0.565217	0.625	0.666667	0.583333	0.625	0.583333	0.583333	0.625	0.625	0.625	0.625	0.625	0.625	0.625	0.666667	0.625	0.666667	0.565217	0.666667	0.625
cell212	1	0.875	0.875	0.833333	0.875	0.875	0.916667	0.125	0.125	0.208333	0.166667	0.166667	0.25	0.208333	0.25	0.25	0.333333	0.416667	0.291667	0.333333	0.333333	0.333333	0.416667	0.458333	0.583333	0	0	0	0	0.0416667	0.0416667	0.0833333	0.0833333	0.0416667	0.0416667	0.0416667	0.0416667	0.0416667	0.0416667	0.0833333	0.0833333	0.125	0.0833333	0.125	0.0833333	0.125	0.125	0.125	0.125
cell214	1	0.875	0.875	0.833333	0.875	0.875	0.916667	0.125	0.125	0.208333	0.166667	0.166667	0.25	0.208333	0.25	0.25	0.333333	0.416667	0.291667	0.333333	0.333333	0.333333	0.416667	0.458333	0.583333	0	0	0	0	0.0416667	0.0416667	0.0833333	0.0833333	0.0416667	0.0416667	0.0416667	0.0416667	0.0416667	0.0416667	0.0833333	0.0833333	0.125	0.0833333	0.125	0.0833333	0.125	0.125	0.125	0.125
cell182	1	0.875	0.875	0.833333	0.875	0.875	0.916667	0.125	0.125	0.208333	0.166667	0.166667	0.25	0.208333	0.25	0.25	0.333333	0.416667	0.291667	0.333333	0.333333	0.333333	0.416667	0.458333	0.583333	0	0	0	0	0.0416667	0.0416667	0.0833333	0.0833333	0.0416667	0.0416667	0.0416667	0.0416667	0.0416667	0.0416667	0.0833333	0.0833333	0.125	0.0833333	0.125	0.0833333	0.125	0.125	0.125	0.125
cell173	1	0.875	0.875	0.833333	0.875	0.875	0.916667	0.125	0.125	0.208333	0.166667	0.166667	0.25	0.208333	0.25	0.25	0.333333	0.416667	0.291667	0.333333	0.333333	0.333333	0.416667	0.458333	0.583333	0	0	0	0	0.0416667	0.0416667	0.0833333	0.0833333	0.0416667	0.0416667	0.0416667	0.0416667	0.0416667	0.0416667	0.0833333	0.0833333	0.125	0.0833333	0.125	0.0833333	0.125	0.125	0.125	0.125
XB37-248	1	0.875	0.875	0.833333	0.869565	0.869565	0.916667	0.166667	0.125	0.208333	0.208333	0.208333	0.291667	0.25	0.291667	0.291667	0.333333	0.391304	0.333333	0.333333	0.333333	0.375	0.391304	0.434783	0.565217	0.0416667	0.0416667	0.0416667	0.0416667	0	0.0833333	0.125	0.125	0.0833333	0.0833333	0.0833333	0.0833333	0.0833333	0.0833333	0.125	0.125	0.125	0.125	0.166667	0.125	0.166667	0.0869565	0.166667	0.166667
cell207	0.958333	0.833333	0.833333	0.791667	0.833333	0.833333	0.916667	0.166667	0.166667	0.25	0.208333	0.208333	0.291667	0.25	0.291667	0.291667	0.291667	0.416667	0.333333	0.375	0.375	0.291667	0.375	0.5	0.625	0.0416667	0.0416667	0.0416667	0.0416667	0.0833333	0	0.0416667	0.0416667	0.0833333	0.0833333	0.0833333	0.0833333	0.0833333	0.0833333	0.125	0.125	0.166667	0.125	0.166667	0.125	0.0833333	0.0833333	0.166667	0.166667
cell174	0.916667	0.791667	0.791667	0.75	0.791667	0.791667	0.875	0.208333	0.208333	0.291667	0.25	0.25	0.333333	0.291667	0.333333	0.25	0.333333	0.458333	0.375	0.416667	0.416667	0.333333	0.416667	0.458333	0.666667	0.0833333	0.0833333	0.0833333	0.0833333	0.125	0.0416667	0	0.0833333	0.125	0.125	0.125	0.125	0.125	0.125	0.166667	0.166667	0.208333	0.166667	0.208333	0.166667	0.125	0.125	0.208333	0.208333
cell172	0.916667	0.791667	0.791667	0.75	0.791667	0.791667	0.875	0.125	0.208333	0.291667	0.25	0.25	0.333333	0.291667	0.333333	0.333333	0.333333	0.458333	0.333333	0.416667	0.333333	0.25	0.416667	0.541667	0.583333	0.0833333	0.0833333	0.0833333	0.0833333	0.125	0.0416667	0.0833333	0	0.125	0.125	0.125	0.125	0.125	0.125	0.166667	0.166667	0.208333	0.166667	0.208333	0.166667	0.125	0.125	0.208333	0.208333
cell152	0.958333	0.916667	0.875	0.875	0.916667	0.916667	0.958333	0.166667	0.166667	0.25	0.208333	0.208333	0.208333	0.25	0.208333	0.291667	0.375	0.458333	0.25	0.375	0.375	0.375	0.458333	0.5	0.625	0.0416667	0.0416667	0.0416667	0.0416667	0.0833333	0.0833333	0.125	0.125	0	0.0833333	0.0833333	0.0833333	0.0833333	0.0833333	0.125	0.125	0.166667	0.125	0.166667	0.125	0.166667	0.166667	0.166667	0.166667
cell147	0.958333	0.833333	0.833333	0.833333	0.833333	0.875	0.916667	0.166667	0.166667	0.25	0.208333	0.125	0.208333	0.25	0.291667	0.208333	0.375	0.416667	0.333333	0.375	0.375	0.375	0.458333	0.5	0.583333	0.0416667	0.0416667	0.0416667	0.0416667	0.0833333	0.0833333	0.125	0.125	0.0833333	0	0.0833333	0.0833333	0.0833333	0.0833333	0.0416667	0.125	0.0833333	0.125	0.166667	0.125	0.166667	0.166667	0.166667	0.166667
cell140	0.958333	0.833333	0.833333	0.833333	0.875	0.875	0.875	0.166667	0.166667	0.25	0.208333	0.208333	0.291667	0.25	0.208333	0.291667	0.291667	0.375	0.333333	0.291667	0.375	0.291667	0.458333	0.416667	0.583333	0.0416667	0.0416667	0.0416667	0.0416667	0.0833333	0.0833333	0.125	0.125	0.0833333	0.0833333	0	0.0833333	0.0833333	0.0833333	0.125	0.125	0.166667	0.125	0.166667	0.125	0.166667	0.166667	0.166667	0.0833333
cell109	1	0.875	0.916667	0.875	0.869565	0.875	0.916667	0.166667	0.166667	0.173913	0.208333	0.208333	0.291667	0.25	0.217391	0.291667	0.333333	0.416667	0.26087	0.375	0.333333	0.304348	0.458333	0.458333	0.625	0.0416667	0.0416667	0.0416667	0.0416667	0.0833333	0.0833333	0.125	0.125	0.0833333	0.0833333	0.0833333	0	0	0.0416667	0.0434783	0.0434783	0.0869565	0.0434783	0.0869565	0.125	0.0869565	0.166667	0.125	0.125
cell135	1	0.875	0.916667	0.875	0.869565	0.875	0.916667	0.166667	0.166667	0.173913	0.208333	0.208333	0.291667	0.25	0.217391	0.291667	0.333333	0.416667	0.26087	0.375	0.333333	0.304348	0.458333	0.458333	0.625	0.0416667	0.0416667	0.0416667	0.0416667	0.0833333	0.0833333	0.125	0.125	0.0833333	0.0833333	0.0833333	0	0	0.0416667	0.0434783	0.0434783	0.0869565	0.0434783	0.0869565	0.125	0.0869565	0.166667	0.125	0.125
cell110	1	0.833333	0.916667	0.875	0.875	0.833333	0.875	0.166667	0.166667	0.208333	0.208333	0.208333	0.291667	0.25	0.25	0.291667	0.291667	0.375	0.291667	0.375	0.291667	0.333333	0.458333	0.416667	0.625	0.0416667	0.0416667	0.0416667	0.0416667	0.0833333	0.0833333	0.125	0.125	0.0833333	0.0833333	0.0833333	0.0416667	0.0416667	0	0.0833333	0.0833333	0.125	0.0833333	0.125	0.125	0.125	0.166667	0.0833333	0.0833333
cell108	0.956522	0.833333	0.875	0.875	0.826087	0.875	0.916667	0.208333	0.208333	0.217391	0.25	0.166667	0.25	0.291667	0.26087	0.25	0.375	0.416667	0.304348	0.416667	0.375	0.347826	0.5	0.5	0.625	0.0833333	0.0833333	0.0833333	0.0833333	0.125	0.125	0.166667	0.166667	0.125	0.0416667	0.125	0.0434783	0.0434783	0.0833333	0	0.0869565	0.0434783	0.0869565	0.130435	0.166667	0.130435	0.208333	0.166667	0.166667
cell141	0.956522	0.833333	0.875	0.833333	0.826087	0.833333	0.875	0.208333	0.208333	0.217391	0.166667	0.25	0.333333	0.291667	0.26087	0.333333	0.375	0.458333	0.304348	0.416667	0.375	0.347826	0.5	0.5	0.625	0.0833333	0.0833333	0.0833333	0.0833333	0.125	0.125	0.166667	0.166667	0.125	0.125	0.125	0.0434783	0.0434783	0.0833333	0.0869565	0	0.130435	0.0869565	0.130435	0.166667	0.130435	0.208333	0.0833333	0.166667
cell129	0.913043	0.791667	0.833333	0.833333	0.826087	0.875	0.875	0.25	0.166667	0.173913	0.291667	0.208333	0.291667	0.333333	0.304348	0.291667	0.333333	0.416667	0.347826	0.375	0.333333	0.391304	0.5	0.5	0.625	0.125	0.125	0.125	0.125	0.125	0.166667	0.208333	0.208333	0.166667	0.0833333	0.166667	0.0869565	0.0869565	0.125	0.0434783	0.130435	0	0.130435	0.173913	0.208333	0.173913	0.208333	0.208333	0.208333
cell98	0.956522	0.875	0.875	0.833333	0.826087	0.875	0.875	0.208333	0.208333	0.217391	0.25	0.166667	0.333333	0.291667	0.26087	0.333333	0.375	0.375	0.304348	0.416667	0.375	0.347826	0.416667	0.416667	0.625	0.0833333	0.0833333	0.0833333	0.0833333	0.125	0.125	0.166667	0.166667	0.125	0.125	0.125	0.0434783	0.0434783	0.0833333	0.0869565	0.0869565	0.130435	0	0.0434783	0.0833333	0.0434783	0.208333	0.166667	0.166667
cell125	0.956522	0.916667	0.916667	0.875	0.869565	0.916667	0.875	0.25	0.25	0.26087	0.291667	0.208333	0.375	0.333333	0.304348	0.375	0.416667	0.416667	0.347826	0.458333	0.333333	0.391304	0.458333	0.458333	0.666667	0.125	0.125	0.125	0.125	0.166667	0.166667	0.208333	0.208333	0.166667	0.166667	0.166667	0.0869565	0.0869565	0.125	0.130435	0.130435	0.173913	0.0434783	0	0.0416667	0.0869565	0.25	0.208333	0.208333
cell185	0.958333	0.916667	0.875	0.833333	0.875	0.916667	0.875	0.208333	0.208333	0.291667	0.25	0.166667	0.333333	0.291667	0.333333	0.333333	0.416667	0.416667	0.375	0.416667	0.333333	0.416667	0.416667	0.458333	0.625	0.0833333	0.0833333	0.0833333	0.0833333	0.125	0.125	0.166667	0.166667	0.125	0.125	0.125	0.125	0.125	0.125	0.166667	0.166667	0.208333	0.0833333	0.0416667	0	0.125	0.208333	0.208333	0.208333
cell74	0.913043	0.833333	0.833333	0.791667	0.782609	0.833333	0.875	0.25	0.25	0.26087	0.291667	0.208333	0.375	0.333333	0.304348	0.375	0.333333	0.375	0.347826	0.458333	0.416667	0.304348	0.375	0.458333	0.666667	0.125	0.125	0.125	0.125	0.166667	0.0833333	0.125	0.125	0.166667	0.166667	0.166667	0.0869565	0.0869565	0.125	0.130435	0.130435	0.173913	0.0434783	0.0869565	0.125	0	0.166667	0.208333	0.208333
XB37-263	0.916667	0.791667	0.791667	0.75	0.782609	0.782609	0.875	0.166667	0.125	0.208333	0.208333	0.208333	0.291667	0.25	0.291667	0.291667	0.25	0.347826	0.333333	0.333333	0.333333	0.291667	0.304348	0.434783	0.565217	0.125	0.125	0.125	0.125	0.0869565	0.0833333	0.125	0.125	0.166667	0.166667	0.166667	0.166667	0.166667	0.166667	0.208333	0.208333	0.208333	0.208333	0.25	0.208333	0.166667	0	0.25	0.25
cell221	0.916667	0.75	0.833333	0.791667	0.791667	0.75	0.791667	0.25	0.25	0.291667	0.208333	0.291667	0.375	0.333333	0.333333	0.375	0.375	0.458333	0.375	0.375	0.375	0.375	0.458333	0.416667	0.666667	0.125	0.125	0.125	0.125	0.166667	0.166667	0.208333	0.208333	0.166667	0.166667	0.166667	0.125	0.125	0.0833333	0.166667	0.0833333	0.208333	0.166667	0.208333	0.208333	0.208333	0.25	0	0.166667
cell211	0.916667	0.791667	0.833333	0.833333	0.833333	0.833333	0.833333	0.25	0.25	0.291667	0.208333	0.291667	0.375	0.333333	0.25	0.291667	0.208333	0.333333	0.333333	0.375	0.375	0.333333	0.5	0.416667	0.625	0.125	0.125	0.125	0.125	0.166667	0.166667	0.208333	0.208333	0.166667	0.166667	0.0833333	0.125	0.125	0.0833333	0.166667	0.166667	0.208333	0.166667	0.208333	0.208333	0.208333	0.25	0.166667	0
cell202	0.958333	0.833333	0.833333	0.791667	0.833333	0.833333	0.875	0.125	0.125	0.208333	0.166667	0.166667	0.25	0.208333	0.25	0.25	0.333333	0.416667	0.291667	0.291667	0.333333	0.26087	0.375	0.416667	0.583333	0.0833333	0.0833333	0.0833333	0.0833333	0.125	0.125	0.166667	0.166667	0.125	0.125	0.125	0.125	0.125	0.125	0.166667	0.166667	0.208333	0.166667	0.208333	0.166667	0.208333	0.125	0.166667	0.208333
cell116	0.916667	0.833333	0.791667	0.75	0.833333	0.875	0.833333	0.208333	0.125	0.208333	0.25	0.166667	0.333333	0.291667	0.333333	0.333333	0.333333	0.375	0.375	0.333333	0.333333	0.416667	0.375	0.416667	0.583333	0.0833333	0.0833333	0.0833333	0.0833333	0.0833333	0.125	0.166667	0.166667	0.125	0.125	0.125	0.125	0.125	0.125	0.166667	0.166667	0.125	0.0833333	0.125	0.0833333	0.125	0.166667	0.208333	0.208333
cell197	0.913043	0.791667	0.833333	0.833333	0.826087	0.833333	0.833333	0.166667	0.25	0.26087	0.291667	0.291667	0.375	0.333333	0.217391	0.375	0.333333	0.416667	0.304348	0.375	0.333333	0.217391	0.541667	0.458333	0.583333	0.125	0.125	0.125	0.125	0.166667	0.166667	0.208333	0.125	0.166667	0.166667	0.0833333	0.0869565	0.0869565	0.125	0.130435	0.130435	0.173913	0.130435	0.173913	0.208333	0.173913	0.25	0.208333	0.125
cell167	0.916667	0.791667	0.791667	0.75	0.833333	0.833333	0.833333	0.208333	0.125	0.208333	0.25	0.25	0.333333	0.291667	0.333333	0.25	0.333333	0.458333	0.375	0.333333	0.333333	0.416667	0.458333	0.416667	0.625	0.0833333	0.0833333	0.0833333	0.0833333	0.0833333	0.125	0.0833333	0.166667	0.125	0.125	0.125	0.125	0.125	0.125	0.166667	0.166667	0.125	0.166667	0.208333	0.166667	0.208333	0.166667	0.208333	0.208333
cell163	0.916667	0.833333	0.791667	0.791667	0.833333	0.875	0.916667	0.208333	0.208333	0.291667	0.166667	0.25	0.25	0.208333	0.333333	0.25	0.333333	0.458333	0.333333	0.333333	0.416667	0.333333	0.458333	0.458333	0.583333	0.0833333	0.0833333	0.0833333	0.0833333	0.125	0.125	0.166667	0.166667	0.125	0.125	0.125	0.125	0.125	0.125	0.166667	0.166667	0.208333	0.166667	0.208333	0.166667	0.208333	0.208333	0.208333	0.125
cell158	0.875	0.75	0.75	0.791667	0.791667	0.791667	0.875	0.25	0.25	0.333333	0.291667	0.291667	0.291667	0.25	0.208333	0.375	0.375	0.458333	0.416667	0.291667	0.291667	0.375	0.458333	0.5	0.625	0.125	0.125	0.125	0.125	0.166667	0.166667	0.208333	0.208333	0.166667	0.166667	0.0833333	0.166667	0.166667	0.166667	0.208333	0.208333	0.25	0.208333	0.25	0.208333	0.25	0.25	0.25	0.166667
cell156	0.875	0.833333	0.791667	0.833333	0.875	0.875	0.916667	0.25	0.25	0.333333	0.291667	0.291667	0.208333	0.25	0.291667	0.375	0.458333	0.541667	0.333333	0.291667	0.458333	0.333333	0.458333	0.416667	0.666667	0.125	0.125	0.125	0.125	0.166667	0.166667	0.208333	0.208333	0.0833333	0.166667	0.166667	0.166667	0.166667	0.166667	0.208333	0.208333	0.25	0.208333	0.25	0.208333	0.25	0.25	0.166667	0.25
cell105	0.916667	0.791667	0.833333	0.833333	0.791667	0.833333	0.833333	0.25	0.25	0.291667	0.291667	0.125	0.291667	0.333333	0.333333	0.291667	0.375	0.333333	0.375	0.458333	0.375	0.416667	0.458333	0.416667	0.625	0.125	0.125	0.125	0.125	0.166667	0.166667	0.208333	0.208333	0.166667	0.0833333	0.166667	0.125	0.125	0.0833333	0.0833333	0.166667	0.125	0.0833333	0.125	0.125	0.125	0.25	0.166667	0.166667
cell154	0.956522	0.791667	0.833333	0.791667	0.782609	0.791667	0.875	0.25	0.25	0.26087	0.291667	0.291667	0.375	0.333333	0.304348	0.375	0.333333	0.458333	0.347826	0.458333	0.416667	0.304348	0.458333	0.458333	0.708333	0.125	0.125	0.125	0.125	0.166667	0.0833333	0.125	0.125	0.166667	0.166667	0.166667	0.0869565	0.0869565	0.125	0.130435	0.130435	0.173913	0.130435	0.173913	0.208333	0.0869565	0.166667	0.208333	0.208333
cell148	0.916667	0.791667	0.791667	0.75	0.833333	0.833333	0.833333	0.125	0.0416667	0.125	0.166667	0.166667	0.25	0.208333	0.25	0.25	0.25	0.375	0.291667	0.25	0.25	0.333333	0.375	0.416667	0.541667	0.0833333	0.0833333	0.0833333	0.0833333	0.0833333	0.125	0.166667	0.166667	0.125	0.125	0.125	0.125	0.125	0.125	0.166667	0.166667	0.125	0.166667	0.208333	0.166667	0.208333	0.0833333	0.208333	0.208333
XB37-322	0.913043	0.833333	0.833333	0.833333	0.772727	0.826087	0.875	0.291667	0.25	0.26087	0.333333	0.25	0.333333	0.375	0.26087	0.416667	0.416667	0.391304	0.391304	0.375	0.333333	0.434783	0.434783	0.434783	0.652174	0.166667	0.166667	0.166667	0.166667	0.130435	0.208333	0.25	0.25	0.208333	0.208333	0.208333	0.130435	0.130435	0.166667	0.173913	0.173913	0.173913	0.0869565	0.130435	0.166667	0.130435	0.217391	0.25	0.25
cell121	0.913043	0.791667	0.833333	0.791667	0.782609	0.791667	0.833333	0.166667	0.25	0.26087	0.291667	0.291667	0.375	0.333333	0.304348	0.375	0.416667	0.5	0.304348	0.375	0.333333	0.26087	0.458333	0.458333	0.625	0.125	0.125	0.125	0.125	0.166667	0.166667	0.208333	0.125	0.166667	0.166667	0.166667	0.0869565	0.0869565	0.125	0.130435	0.130435	0.173913	0.130435	0.173913	0.208333	0.173913	0.25	0.125	0.208333
cell102	0.913043	0.791667	0.833333	0.791667	0.782609	0.833333	0.875	0.25	0.25	0.26087	0.291667	0.291667	0.375	0.333333	0.304348	0.375	0.416667	0.5	0.26087	0.375	0.416667	0.347826	0.416667	0.375	0.708333	0.125	0.125	0.125	0.125	0.166667	0.166667	0.208333	0.208333	0.166667	0.166667	0.166667	0.0869565	0.0869565	0.125	0.130435	0.130435	0.173913	0.130435	0.173913	0.208333	0.173913	0.25	0.125	0.208333
cell203	0.916667	0.833333	0.833333	0.791667	0.833333	0.833333	0.833333	0.25	0.25	0.333333	0.208333	0.291667	0.375	0.333333	0.375	0.291667	0.458333	0.541667	0.416667	0.458333	0.375	0.458333	0.541667	0.5	0.666667	0.125	0.125	0.125	0.125	0.166667	0.166667	0.125	0.208333	0.166667	0.166667	0.166667	0.166667	0.166667	0.166667	0.208333	0.125	0.25	0.208333	0.166667	0.125	0.25	0.25	0.166667	0.25
cell142	0.875	0.791667	0.75	0.708333	0.75	0.791667	0.833333	0.25	0.25	0.333333	0.291667	0.208333	0.375	0.25	0.375	0.291667	0.458333	0.458333	0.416667	0.458333	0.375	0.458333	0.375	0.416667	0.625	0.125	0.125	0.125	0.125	0.166667	0.166667	0.125	0.208333	0.166667	0.166667	0.166667	0.166667	0.166667	0.166667	0.208333	0.208333	0.25	0.125	0.166667	0.125	0.166667	0.25	0.25	0.25
cell177	0.833333	0.75	0.708333	0.666667	0.708333	0.75	0.791667	0.291667	0.291667	0.375	0.333333	0.25	0.416667	0.291667	0.416667	0.333333	0.416667	0.416667	0.458333	0.5	0.416667	0.5	0.416667	0.458333	0.583333	0.166667	0.166667	0.166667	0.166667	0.208333	0.208333	0.166667	0.25	0.208333	0.208333	0.208333	0.208333	0.208333	0.208333	0.25	0.25	0.291667	0.166667	0.208333	0.166667	0.208333	0.291667	0.291667	0.291667
XB37-325	0.956522	0.818182	0.875	0.826087	0.818182	0.8	0.909091	0.375	0.333333	0.347826	0.375	0.333333	0.458333	0.458333	0.434783	0.416667	0.375	0.333333	0.409091	0.541667	0.5	0.434783	0.409091	0.565217	0.6	0.25	0.25	0.25	0.25	0.217391	0.208333	0.25	0.25	0.291667	0.25	0.291667	0.217391	0.217391	0.25	0.217391	0.26087	0.217391	0.217391	0.26087	0.291667	0.173913	0.217391	0.333333	0.291667
XB37-326	1	0.869565	0.916667	0.869565	0.863636	0.857143	0.909091	0.291667	0.25	0.26087	0.291667	0.291667	0.375	0.375	0.347826	0.333333	0.375	0.333333	0.318182	0.458333	0.416667	0.434783	0.454545	0.521739	0.571429	0.166667	0.166667	0.166667	0.166667	0.130435	0.208333	0.25	0.25	0.208333	0.166667	0.208333	0.130435	0.130435	0.166667	0.130435	0.173913	0.130435	0.173913	0.217391	0.25	0.217391	0.217391	0.25	0.208333
cell118	0.826087	0.75	0.75	0.75	0.73913	0.833333	0.791667	0.25	0.25	0.26087	0.291667	0.208333	0.375	0.333333	0.217391	0.375	0.333333	0.333333	0.26087	0.375	0.416667	0.304348	0.416667	0.291667	0.625	0.208333	0.208333	0.208333	0.208333	0.25	0.25	0.291667	0.291667	0.25	0.25	0.166667	0.173913	0.173913	0.208333	0.217391	0.217391	0.26087	0.130435	0.173913	0.208333	0.173913	0.25	0.291667	0.208333
cell137	0.956522	0.916667	0.916667	0.875	0.869565	0.913043	0.913043	0.291667	0.291667	0.304348	0.25	0.333333	0.416667	0.375	0.347826	0.333333	0.375	0.5	0.304348	0.5	0.375	0.434783	0.478261	0.541667	0.708333	0.166667	0.166667	0.166667	0.166667	0.208333	0.208333	0.25	0.25	0.208333	0.208333	0.208333	0.130435	0.130435	0.166667	0.173913	0.173913	0.217391	0.173913	0.130435	0.166667	0.217391	0.291667	0.25	0.166667
cell183	0.913043	0.833333	0.875	0.875	0.869565	0.875	0.833333	0.291667	0.333333	0.347826	0.375	0.375	0.458333	0.416667	0.304348	0.375	0.416667	0.5	0.363636	0.458333	0.375	0.347826	0.625	0.458333	0.708333	0.208333	0.208333	0.208333	0.208333	0.25	0.25	0.208333	0.25	0.25	0.25	0.166667	0.173913	0.173913	0.208333	0.217391	0.217391	0.26087	0.217391	0.173913	0.208333	0.26087	0.333333	0.291667	0.208333
cell168	0.869565	0.75	0.791667	0.791667	0.826087	0.875	0.875	0.291667	0.208333	0.217391	0.333333	0.333333	0.333333	0.291667	0.347826	0.416667	0.375	0.5	0.304348	0.333333	0.375	0.347826	0.5	0.375	0.666667	0.166667	0.166667	0.166667	0.166667	0.166667	0.208333	0.25	0.25	0.208333	0.208333	0.208333	0.130435	0.130435	0.166667	0.173913	0.173913	0.130435	0.173913	0.217391	0.25	0.217391	0.25	0.25	0.25
cell128	0.869565	0.75	0.791667	0.791667	0.73913	0.791667	0.826087	0.166667	0.25	0.26087	0.291667	0.208333	0.291667	0.291667	0.304348	0.291667	0.416667	0.458333	0.304348	0.458333	0.291667	0.304348	0.5	0.541667	0.521739	0.208333	0.208333	0.208333	0.208333	0.25	0.25	0.291667	0.208333	0.25	0.166667	0.25	0.173913	0.173913	0.208333	0.130435	0.217391	0.173913	0.217391	0.26087	0.291667	0.26087	0.333333	0.291667	0.291667
cell75	0.791667	0.791667	0.75	0.708333	0.75	0.791667	0.916667	0.333333	0.333333	0.333333	0.291667	0.375	0.458333	0.25	0.458333	0.208333	0.375	0.541667	0.458333	0.541667	0.458333	0.458333	0.333333	0.583333	0.708333	0.25	0.25	0.25	0.25	0.291667	0.208333	0.166667	0.25	0.291667	0.291667	0.291667	0.291667	0.291667	0.291667	0.333333	0.333333	0.375	0.333333	0.375	0.333333	0.291667	0.25	0.375	0.291667
cell114	0.869565	0.75	0.791667	0.782609	0.772727	0.782609	0.833333	0.25	0.25	0.26087	0.291667	0.291667	0.291667	0.25	0.26087	0.375	0.375	0.458333	0.347826	0.25	0.416667	0.217391	0.458333	0.333333	0.608696	0.208333	0.208333	0.208333	0.208333	0.25	0.25	0.291667	0.291667	0.25	0.25	0.208333	0.173913	0.173913	0.208333	0.217391	0.217391	0.26087	0.217391	0.26087	0.291667	0.26087	0.25	0.208333	0.25
XB37-239	0.958333	0.833333	0.833333	0.772727	0.818182	0.809524	0.857143	0.25	0.291667	0.375	0.375	0.333333	0.375	0.375	0.458333	0.416667	0.458333	0.428571	0.458333	0.458333	0.416667	0.375	0.521739	0.565217	0.52381	0.208333	0.208333	0.208333	0.208333	0.173913	0.208333	0.25	0.166667	0.25	0.208333	0.25	0.25	0.25	0.25	0.25	0.291667	0.25	0.291667	0.333333	0.291667	0.291667	0.217391	0.333333	0.333333
cell200	0.791667	0.695652	0.666667	0.625	0.708333	0.73913	0.695652	0.291667	0.291667	0.375	0.291667	0.333333	0.5	0.458333	0.5	0.458333	0.458333	0.478261	0.434783	0.416667	0.416667	0.458333	0.391304	0.5	0.565217	0.25	0.25	0.25	0.25	0.25	0.291667	0.333333	0.25	0.291667	0.291667	0.291667	0.291667	0.291667	0.291667	0.333333	0.25	0.291667	0.25	0.291667	0.25	0.291667	0.333333	0.208333	0.333333
cell178	0.875	0.791667	0.875	0.833333	0.875	0.833333	0.833333	0.208333	0.166667	0.125	0.291667	0.291667	0.375	0.25	0.333333	0.291667	0.291667	0.416667	0.304348	0.375	0.25	0.375	0.416667	0.458333	0.625	0.208333	0.208333	0.208333	0.208333	0.208333	0.25	0.291667	0.25	0.25	0.25	0.25	0.208333	0.208333	0.166667	0.25	0.25	0.208333	0.25	0.291667	0.291667	0.291667	0.291667	0.25	0.25
cell67	0.782609	0.75	0.708333	0.708333	0.708333	0.791667	0.826087	0.291667	0.375	0.458333	0.333333	0.333333	0.416667	0.458333	0.5	0.25	0.416667	0.541667	0.458333	0.583333	0.458333	0.416667	0.541667	0.625	0.666667	0.25	0.25	0.25	0.25	0.291667	0.208333	0.166667	0.166667	0.291667	0.208333	0.291667	0.291667	0.291667	0.291667	0.25	0.333333	0.291667	0.333333	0.333333	0.291667	0.291667	0.291667	0.375	0.291667
cell71	0.782609	0.791667	0.75	0.75	0.75	0.833333	0.869565	0.333333	0.416667	0.458333	0.375	0.375	0.458333	0.458333	0.541667	0.25	0.458333	0.583333	0.5	0.625	0.5	0.458333	0.541667	0.666667	0.708333	0.291667	0.291667	0.291667	0.291667	0.333333	0.25	0.208333	0.208333	0.333333	0.25	0.333333	0.333333	0.333333	0.333333	0.291667	0.375	0.333333	0.375	0.375	0.333333	0.333333	0.333333	0.416667	0.333333
cell94	0.826087	0.958333	0.875	0.875	0.869565	0.958333	0.916667	0.416667	0.416667	0.391304	0.291667	0.375	0.458333	0.458333	0.391304	0.416667	0.5	0.541667	0.391304	0.625	0.5	0.565217	0.541667	0.625	0.75	0.291667	0.291667	0.291667	0.291667	0.333333	0.333333	0.375	0.375	0.25	0.333333	0.333333	0.26087	0.26087	0.291667	0.304348	0.217391	0.347826	0.217391	0.173913	0.208333	0.26087	0.416667	0.291667	0.291667
cell215	0.826087	0.782609	0.791667	0.782609	0.772727	0.772727	0.826087	0.333333	0.333333	0.347826	0.333333	0.375	0.375	0.416667	0.26087	0.333333	0.416667	0.478261	0.272727	0.416667	0.5	0.391304	0.478261	0.416667	0.681818	0.291667	0.291667	0.291667	0.291667	0.333333	0.333333	0.291667	0.375	0.25	0.333333	0.291667	0.26087	0.26087	0.291667	0.304348	0.304348	0.347826	0.304348	0.347826	0.375	0.347826	0.333333	0.291667	0.291667
XB37-337	0.869565	0.791667	0.791667	0.782609	0.727273	0.772727	0.913043	0.416667	0.375	0.391304	0.375	0.416667	0.416667	0.416667	0.391304	0.416667	0.458333	0.5	0.478261	0.458333	0.375	0.5	0.478261	0.608696	0.681818	0.291667	0.291667	0.291667	0.291667	0.26087	0.333333	0.375	0.375	0.333333	0.291667	0.333333	0.26087	0.26087	0.291667	0.26087	0.304348	0.26087	0.304348	0.347826	0.375	0.347826	0.347826	0.333333	0.291667
XB37-237	1	0.869565	0.875	0.826087	0.869565	0.85	0.894737	0.375	0.333333	0.416667	0.375	0.375	0.458333	0.416667	0.5	0.416667	0.458333	0.4	0.434783	0.541667	0.5	0.541667	0.380952	0.608696	0.6	0.25	0.25	0.25	0.25	0.217391	0.25	0.291667	0.291667	0.291667	0.25	0.291667	0.291667	0.291667	0.291667	0.291667	0.333333	0.291667	0.333333	0.375	0.333333	0.333333	0.26087	0.375	0.333333
XB37-327	0.875	0.708333	0.791667	0.782609	0.782609	0.727273	0.782609	0.375	0.333333	0.375	0.333333	0.375	0.458333	0.458333	0.375	0.458333	0.291667	0.318182	0.5	0.458333	0.458333	0.375	0.521739	0.478261	0.636364	0.25	0.25	0.25	0.25	0.217391	0.208333	0.25	0.25	0.291667	0.25	0.208333	0.25	0.25	0.208333	0.25	0.208333	0.25	0.291667	0.333333	0.333333	0.25	0.217391	0.208333	0.208333
XB37-319	0.958333	0.916667	0.875	0.863636	0.913043	0.909091	0.952381	0.375	0.333333	0.416667	0.375	0.375	0.333333	0.458333	0.375	0.458333	0.5	0.47619	0.458333	0.5	0.5	0.541667	0.565217	0.652174	0.666667	0.25	0.25	0.25	0.25	0.217391	0.25	0.291667	0.291667	0.208333	0.25	0.291667	0.291667	0.291667	0.291667	0.291667	0.291667	0.291667	0.333333	0.375	0.333333	0.333333	0.26087	0.333333	0.375
cell50	0.863636	0.791667	0.833333	0.833333	0.833333	0.833333	0.772727	0.333333	0.333333	0.375	0.291667	0.375	0.458333	0.416667	0.333333	0.375	0.25	0.347826	0.416667	0.458333	0.416667	0.375	0.541667	0.458333	0.708333	0.333333	0.333333	0.333333	0.333333	0.375	0.333333	0.375	0.375	0.375	0.375	0.291667	0.333333	0.333333	0.291667	0.375	0.375	0.416667	0.375	0.375	0.375	0.375	0.375	0.375	0.208333
XB37-255	0.791667	0.75	0.708333	0.708333	0.695652	0.73913	0.791667	0.416667	0.375	0.458333	0.458333	0.375	0.458333	0.5	0.458333	0.458333	0.416667	0.434783	0.583333	0.5	0.416667	0.541667	0.478261	0.521739	0.695652	0.291667	0.291667	0.291667	0.291667	0.26087	0.25	0.208333	0.291667	0.333333	0.333333	0.333333	0.333333	0.333333	0.333333	0.375	0.375	0.375	0.291667	0.25	0.208333	0.25	0.26087	0.416667	0.416667
cell122	0.791667	0.666667	0.708333	0.666667	0.666667	0.666667	0.708333	0.208333	0.291667	0.333333	0.25	0.25	0.416667	0.291667	0.375	0.416667	0.416667	0.416667	0.375	0.5	0.25	0.375	0.416667	0.458333	0.541667	0.25	0.25	0.25	0.25	0.291667	0.291667	0.333333	0.25	0.291667	0.291667	0.291667	0.25	0.25	0.208333	0.291667	0.208333	0.333333	0.208333	0.25	0.25	0.25	0.291667	0.208333	0.291667
cell43	0.826087	0.791667	0.833333	0.791667	0.782609	0.791667	0.916667	0.375	0.375	0.304348	0.416667	0.416667	0.5	0.291667	0.434783	0.416667	0.416667	0.541667	0.478261	0.5	0.458333	0.391304	0.333333	0.583333	0.75	0.25	0.25	0.25	0.25	0.291667	0.208333	0.25	0.25	0.291667	0.291667	0.291667	0.217391	0.217391	0.25	0.26087	0.26087	0.304348	0.26087	0.304348	0.333333	0.217391	0.291667	0.25	0.333333
cell46	0.833333	0.75	0.708333	0.75	0.75	0.833333	0.875	0.375	0.291667	0.333333	0.333333	0.333333	0.333333	0.416667	0.416667	0.291667	0.416667	0.541667	0.5	0.416667	0.416667	0.583333	0.541667	0.583333	0.708333	0.25	0.25	0.25	0.25	0.25	0.291667	0.333333	0.333333	0.291667	0.208333	0.291667	0.291667	0.291667	0.291667	0.25	0.333333	0.208333	0.333333	0.375	0.333333	0.375	0.333333	0.375	0.291667
XB37-266	0.916667	0.916667	0.875	0.818182	0.869565	0.904762	0.947368	0.5	0.458333	0.458333	0.458333	0.5	0.541667	0.458333	0.583333	0.416667	0.541667	0.571429	0.583333	0.583333	0.583333	0.608696	0.409091	0.695652	0.761905	0.375	0.375	0.375	0.375	0.347826	0.375	0.416667	0.416667	0.416667	0.375	0.416667	0.416667	0.416667	0.416667	0.416667	0.458333	0.416667	0.458333	0.5	0.458333	0.458333	0.391304	0.458333	0.416667
XB37-339	0.869565	0.833333	0.791667	0.73913	0.714286	0.818182	0.826087	0.375	0.333333	0.347826	0.333333	0.333333	0.458333	0.416667	0.434783	0.416667	0.416667	0.434783	0.434783	0.416667	0.5	0.434783	0.391304	0.391304	0.636364	0.291667	0.291667	0.291667	0.291667	0.26087	0.333333	0.375	0.375	0.333333	0.333333	0.333333	0.26087	0.26087	0.291667	0.304348	0.304348	0.304348	0.217391	0.26087	0.291667	0.26087	0.304348	0.291667	0.291667
cell164	0.73913	0.666667	0.625	0.625	0.565217	0.666667	0.75	0.458333	0.458333	0.478261	0.333333	0.416667	0.5	0.541667	0.434783	0.416667	0.458333	0.541667	0.521739	0.583333	0.541667	0.521739	0.541667	0.5	0.791667	0.333333	0.333333	0.333333	0.333333	0.375	0.291667	0.25	0.333333	0.375	0.375	0.375	0.304348	0.304348	0.333333	0.347826	0.26087	0.391304	0.26087	0.304348	0.333333	0.217391	0.375	0.333333	0.333333
cell41	0.869565	0.75	0.791667	0.833333	0.782609	0.791667	0.875	0.291667	0.375	0.347826	0.416667	0.416667	0.333333	0.333333	0.347826	0.458333	0.541667	0.625	0.434783	0.416667	0.375	0.347826	0.625	0.583333	0.625	0.25	0.25	0.25	0.25	0.291667	0.291667	0.333333	0.25	0.291667	0.291667	0.291667	0.217391	0.217391	0.25	0.26087	0.26087	0.304348	0.26087	0.304348	0.333333	0.304348	0.375	0.333333	0.333333
cell111	0.869565	0.75	0.791667	0.772727	0.818182	0.826087	0.727273	0.375	0.375	0.391304	0.5	0.5	0.5	0.5	0.391304	0.583333	0.458333	0.583333	0.521739	0.416667	0.333333	0.391304	0.708333	0.5	0.695652	0.333333	0.333333	0.333333	0.333333	0.333333	0.375	0.416667	0.333333	0.375	0.375	0.291667	0.304348	0.304348	0.333333	0.347826	0.347826	0.304348	0.347826	0.304348	0.333333	0.391304	0.416667	0.416667	0.333333
XB37-251	0.75	0.708333	0.75	0.791667	0.75	0.75	0.782609	0.291667	0.375	0.333333	0.333333	0.416667	0.416667	0.375	0.291667	0.333333	0.291667	0.391304	0.416667	0.416667	0.333333	0.333333	0.5	0.541667	0.666667	0.375	0.375	0.375	0.375	0.416667	0.375	0.416667	0.333333	0.416667	0.416667	0.333333	0.375	0.375	0.333333	0.416667	0.416667	0.458333	0.416667	0.458333	0.458333	0.416667	0.416667	0.416667	0.25
XB37-338	0.869565	0.73913	0.75	0.681818	0.666667	0.75	0.809524	0.5	0.458333	0.478261	0.5	0.416667	0.541667	0.458333	0.565217	0.541667	0.583333	0.47619	0.454545	0.625	0.541667	0.608696	0.454545	0.434783	0.65	0.375	0.375	0.375	0.375	0.347826	0.416667	0.458333	0.458333	0.416667	0.375	0.416667	0.347826	0.347826	0.375	0.347826	0.391304	0.347826	0.304348	0.347826	0.375	0.347826	0.434783	0.458333	0.416667
cell134	0.791667	0.695652	0.708333	0.652174	0.75	0.772727	0.772727	0.375	0.375	0.458333	0.458333	0.458333	0.541667	0.541667	0.583333	0.5	0.458333	0.545455	0.434783	0.5	0.416667	0.458333	0.434783	0.583333	0.681818	0.333333	0.333333	0.333333	0.333333	0.333333	0.291667	0.333333	0.25	0.375	0.333333	0.375	0.375	0.375	0.375	0.375	0.416667	0.333333	0.416667	0.375	0.333333	0.375	0.333333	0.375	0.416667
XB37-335	0.833333	0.652174	0.75	0.727273	0.73913	0.666667	0.714286	0.458333	0.416667	0.458333	0.5	0.416667	0.5	0.5	0.416667	0.541667	0.291667	0.272727	0.583333	0.5	0.458333	0.458333	0.521739	0.521739	0.55	0.416667	0.416667	0.416667	0.416667	0.391304	0.375	0.416667	0.416667	0.458333	0.416667	0.375	0.416667	0.416667	0.375	0.416667	0.458333	0.416667	0.416667	0.458333	0.458333	0.375	0.304348	0.458333	0.375
cell42	0.75	0.625	0.583333	0.565217	0.652174	0.695652	0.652174	0.375	0.291667	0.375	0.333333	0.333333	0.458333	0.416667	0.416667	0.5	0.416667	0.458333	0.541667	0.333333	0.5	0.458333	0.541667	0.458333	0.434783	0.375	0.375	0.375	0.375	0.375	0.416667	0.458333	0.458333	0.416667	0.416667	0.333333	0.416667	0.416667	0.416667	0.458333	0.375	0.416667	0.375	0.416667	0.375	0.416667	0.416667	0.416667	0.416667
cell86	0.826087	0.833333	0.782609	0.875	0.869565	0.916667	0.909091	0.5	0.5	0.478261	0.458333	0.541667	0.5	0.416667	0.434783	0.5	0.5	0.625	0.521739	0.391304	0.625	0.434783	0.583333	0.541667	0.73913	0.375	0.375	0.375	0.375	0.416667	0.416667	0.458333	0.458333	0.375	0.416667	0.333333	0.347826	0.347826	0.375	0.391304	0.391304	0.434783	0.391304	0.434783	0.458333	0.434783	0.5	0.375	0.291667
cell206	0.75	0.583333	0.666667	0.75	0.666667	0.666667	0.833333	0.416667	0.416667	0.458333	0.458333	0.375	0.291667	0.333333	0.416667	0.458333	0.458333	0.541667	0.541667	0.375	0.375	0.375	0.458333	0.5	0.75	0.333333	0.333333	0.333333	0.333333	0.375	0.291667	0.333333	0.333333	0.375	0.291667	0.375	0.333333	0.333333	0.291667	0.291667	0.375	0.333333	0.375	0.416667	0.416667	0.333333	0.333333	0.291667	0.375
cell104	0.73913	0.666667	0.666667	0.695652	0.652174	0.73913	0.818182	0.416667	0.5	0.521739	0.541667	0.416667	0.416667	0.416667	0.478261	0.583333	0.666667	0.608696	0.478261	0.478261	0.416667	0.478261	0.583333	0.541667	0.652174	0.375	0.375	0.375	0.375	0.416667	0.416667	0.458333	0.375	0.416667	0.375	0.416667	0.347826	0.347826	0.375	0.347826	0.391304	0.391304	0.304348	0.347826	0.375	0.347826	0.5	0.458333	0.458333
XB37-340	0.863636	0.727273	0.791667	0.782609	0.727273	0.684211	0.8	0.5	0.458333	0.478261	0.416667	0.458333	0.5	0.583333	0.478261	0.541667	0.541667	0.45	0.5	0.583333	0.541667	0.608696	0.52381	0.608696	0.7	0.458333	0.458333	0.458333	0.458333	0.434783	0.458333	0.5	0.5	0.5	0.458333	0.5	0.434783	0.434783	0.458333	0.434783	0.391304	0.434783	0.434783	0.478261	0.5	0.434783	0.391304	0.458333	0.5
XB37-323	0.791667	0.590909	0.708333	0.681818	0.636364	0.578947	0.772727	0.583333	0.541667	0.583333	0.5	0.541667	0.583333	0.583333	0.541667	0.625	0.583333	0.52381	0.565217	0.541667	0.5	0.666667	0.5	0.521739	0.684211	0.458333	0.458333	0.458333	0.458333	0.434783	0.5	0.541667	0.541667	0.5	0.458333	0.458333	0.458333	0.458333	0.416667	0.458333	0.416667	0.458333	0.458333	0.5	0.5	0.5	0.521739	0.333333	0.416667
cell115	0.652174	0.708333	0.666667	0.652174	0.695652	0.782609	0.727273	0.5	0.5	0.434783	0.458333	0.5	0.666667	0.5	0.565217	0.5	0.458333	0.454545	0.608696	0.625	0.5	0.521739	0.5	0.666667	0.652174	0.458333	0.458333	0.458333	0.458333	0.458333	0.458333	0.5	0.416667	0.5	0.458333	0.416667	0.434783	0.434783	0.458333	0.434783	0.391304	0.391304	0.391304	0.434783	0.458333	0.391304	0.5	0.458333	0.375
cell65	0.826087	0.75	0.782609	0.826087	0.875	0.826087	0.826087	0.5	0.416667	0.416667	0.541667	0.5	0.458333	0.458333	0.541667	0.458333	0.458333	0.521739	0.583333	0.541667	0.541667	0.583333	0.708333	0.5	0.73913	0.416667	0.416667	0.416667	0.416667	0.416667	0.458333	0.416667	0.5	0.416667	0.416667	0.458333	0.416667	0.416667	0.375	0.416667	0.458333	0.375	0.458333	0.5	0.5	0.5	0.458333	0.458333	0.458333
cell210	0.833333	0.833333	0.75	0.727273	0.826087	0.863636	0.85	0.5	0.458333	0.541667	0.583333	0.5	0.5	0.5	0.541667	0.666667	0.583333	0.608696	0.521739	0.583333	0.5	0.625	0.521739	0.666667	0.73913	0.416667	0.416667	0.416667	0.416667	0.416667	0.416667	0.458333	0.416667	0.375	0.458333	0.458333	0.458333	0.458333	0.458333	0.5	0.5	0.458333	0.416667	0.458333	0.416667	0.416667	0.458333	0.541667	0.541667
XB37-253	0.791667	0.695652	0.666667	0.652174	0.695652	0.714286	0.684211	0.541667	0.458333	0.541667	0.458333	0.5	0.541667	0.541667	0.583333	0.625	0.5	0.5	0.608696	0.541667	0.541667	0.666667	0.5	0.666667	0.619048	0.416667	0.416667	0.416667	0.416667	0.416667	0.416667	0.458333	0.458333	0.458333	0.458333	0.458333	0.458333	0.458333	0.458333	0.5	0.416667	0.458333	0.416667	0.458333	0.416667	0.416667	0.458333	0.458333	0.5
XB37-333	0.826087	0.681818	0.75	0.727273	0.714286	0.736842	0.809524	0.625	0.583333	0.608696	0.583333	0.583333	0.666667	0.666667	0.608696	0.625	0.541667	0.52381	0.590909	0.583333	0.75	0.521739	0.545455	0.478261	0.722222	0.541667	0.541667	0.541667	0.541667	0.521739	0.5	0.5	0.541667	0.583333	0.541667	0.5	0.521739	0.521739	0.541667	0.521739	0.521739	0.521739	0.521739	0.565217	0.583333	0.478261	0.478261	0.5	0.5
cell9	0.666667	0.666667	0.521739	0.583333	0.625	0.75	0.772727	0.5	0.5	0.583333	0.375	0.458333	0.5	0.416667	0.583333	0.541667	0.583333	0.608696	0.5	0.478261	0.625	0.541667	0.416667	0.5	0.708333	0.458333	0.458333	0.458333	0.458333	0.5	0.458333	0.5	0.5	0.458333	0.5	0.5	0.5	0.5	0.5	0.541667	0.458333	0.583333	0.458333	0.5	0.458333	0.458333	0.541667	0.416667	0.5
cell149	0.833333	0.636364	0.695652	0.695652	0.75	0.714286	0.772727	0.583333	0.5	0.541667	0.5	0.541667	0.625	0.666667	0.625	0.625	0.5	0.545455	0.521739	0.666667	0.625	0.608696	0.565217	0.541667	0.809524	0.5	0.5	0.5	0.5	0.5	0.458333	0.5	0.5	0.5	0.5	0.541667	0.5	0.5	0.458333	0.5	0.458333	0.458333	0.5	0.541667	0.541667	0.458333	0.5	0.416667	0.5
XB37-321	0.869565	0.782609	0.73913	0.7	0.7	0.736842	0.809524	0.541667	0.5	0.521739	0.5	0.5	0.5	0.583333	0.478261	0.458333	0.541667	0.545455	0.565217	0.583333	0.625	0.608696	0.695652	0.478261	0.684211	0.5	0.5	0.5	0.5	0.478261	0.541667	0.5	0.583333	0.5	0.5	0.5	0.478261	0.478261	0.5	0.478261	0.521739	0.478261	0.478261	0.521739	0.541667	0.521739	0.478261	0.583333	0.458333
XB37-334	0.954545	0.869565	0.869565	0.909091	0.904762	0.9	0.909091	0.583333	0.541667	0.565217	0.583333	0.541667	0.583333	0.625	0.521739	0.625	0.625	0.590909	0.652174	0.583333	0.708333	0.545455	0.73913	0.521739	0.736842	0.458333	0.458333	0.458333	0.458333	0.434783	0.5	0.5	0.541667	0.458333	0.458333	0.416667	0.434783	0.434783	0.458333	0.434783	0.434783	0.434783	0.434783	0.478261	0.5	0.478261	0.521739	0.458333	0.458333
XB37-256	0.916667	0.818182	0.916667	0.857143	0.863636	0.777778	0.842105	0.541667	0.583333	0.541667	0.583333	0.583333	0.666667	0.583333	0.625	0.583333	0.625	0.571429	0.608696	0.708333	0.541667	0.666667	0.571429	0.695652	0.588235	0.541667	0.541667	0.541667	0.541667	0.521739	0.583333	0.625	0.541667	0.583333	0.541667	0.541667	0.541667	0.541667	0.5	0.541667	0.541667	0.541667	0.541667	0.583333	0.583333	0.583333	0.565217	0.541667	0.5
cell11	0.652174	0.708333	0.652174	0.695652	0.681818	0.73913	0.681818	0.666667	0.666667	0.608696	0.666667	0.666667	0.75	0.625	0.608696	0.666667	0.708333	0.681818	0.727273	0.666667	0.583333	0.652174	0.565217	0.521739	0.913043	0.708333	0.708333	0.708333	0.708333	0.695652	0.708333	0.666667	0.708333	0.708333	0.75	0.666667	0.695652	0.695652	0.708333	0.73913	0.652174	0.73913	0.652174	0.608696	0.625	0.652174	0.652174	0.625	0.708333
[truncated: 67 more columns]

## Sheet: XB41-Jaccard.txt
cluster	1	1	1	1	2	2	2	2	2	3	3	3	3	3	4	4	4	4	4	4	4	4	4	4	4	4	4	4	4	4	4	4	4	4	4	4	4	4	4	4	4	4	4	4	4	4	4	4	4
cell	cell56	cell244	cell59	cell359	cell198	cell375	cell47	cell281	cell288	cell45	cell343	cell294	cell323	cell114	cell328	cell373	cell44	cell331	cell363	cell334	cell280	cell268	cell258	cell242	cell29	cell312	cell241	cell69	cell4	cell5	cell224	cell310	cell316	cell282	cell267	cell259	cell202	cell253	cell251	cell245	cell13	cell35	cell88	cell335	cell367	cell231	cell27	cell229	cell228
cell56	0	0.12	0.2	0.36	0.88	0.84	0.84	0.72	0.68	0.88	0.8	0.88	0.72	0.8	0.92	0.92	0.92	0.92	0.92	0.88	0.84	0.92	0.88	0.84	0.88	0.88	0.88	0.84	0.84	0.92	0.96	0.84	0.8	0.88	0.88	0.84	0.84	0.88	0.96	0.84	0.84	0.88	0.88	0.88	0.88	0.84	0.916667	0.92	0.84
cell244	0.12	0	0.16	0.32	0.88	0.84	0.8	0.72	0.68	0.84	0.76	0.8	0.64	0.76	0.96	0.96	0.96	0.96	0.96	0.92	0.88	0.96	0.92	0.88	0.92	0.96	0.92	0.88	0.88	0.88	0.92	0.88	0.84	0.92	0.92	0.88	0.88	0.88	0.92	0.92	0.8	0.84	0.88	0.84	0.84	0.88	0.92	0.92	0.88
cell59	0.2	0.16	0	0.181818	0.84	0.84	0.8	0.68	0.625	0.84	0.76	0.8	0.64	0.791667	0.96	0.96	0.96	0.96	0.96	0.96	0.92	0.96	0.92	0.92	0.92	0.92	0.96	0.92	0.92	0.92	0.92	0.92	0.88	0.916667	0.92	0.92	0.88	0.88	0.92	0.88	0.88	0.88	0.92	0.84	0.84	0.96	0.92	0.92	0.92
cell359	0.36	0.32	0.181818	0	0.76	0.76	0.72	0.64	0.583333	0.76	0.72	0.72	0.6	0.681818	0.88	0.88	0.88	0.88	0.88	0.88	0.84	0.92	0.84	0.84	0.84	0.88	0.88	0.84	0.84	0.84	0.84	0.84	0.8	0.875	0.84	0.84	0.8	0.8	0.84	0.8	0.8	0.8	0.84	0.76	0.8	0.88	0.88	0.88	0.84
cell198	0.88	0.88	0.84	0.76	0	0.0416667	0.12	0.32	0.28	0.2	0.208333	0.16	0.32	0.333333	0.125	0.125	0.125	0.16	0.16	0.2	0.24	0.2	0.2	0.2	0.2	0.16	0.166667	0.208333	0.24	0.24	0.2	0.2	0.24	0.24	0.24	0.16	0.16	0.16	0.16	0.08	0.2	0.16	0.2	0.16	0.166667	0.24	0.24	0.2	0.24
cell375	0.84	0.84	0.84	0.76	0.0416667	0	0.16	0.36	0.32	0.24	0.25	0.2	0.36	0.375	0.166667	0.166667	0.166667	0.2	0.2	0.16	0.2	0.24	0.24	0.16	0.24	0.2	0.208333	0.25	0.28	0.28	0.24	0.24	0.28	0.24	0.28	0.2	0.2	0.2	0.2	0.12	0.24	0.2	0.24	0.2	0.208333	0.2	0.28	0.24	0.28
cell47	0.84	0.8	0.8	0.72	0.12	0.16	0	0.36	0.36	0.24	0.32	0.16	0.32	0.36	0.24	0.24	0.24	0.2	0.2	0.24	0.28	0.24	0.24	0.28	0.24	0.2	0.28	0.32	0.28	0.12	0.16	0.2	0.24	0.32	0.28	0.12	0.2	0.2	0.2	0.12	0.2	0.24	0.28	0.24	0.28	0.28	0.24	0.24	0.28
cell281	0.72	0.72	0.68	0.64	0.32	0.36	0.36	0	0.24	0.291667	0.36	0.375	0.52	0.56	0.44	0.44	0.44	0.4	0.4	0.44	0.4	0.44	0.36	0.48	0.44	0.4	0.48	0.44	0.48	0.48	0.44	0.48	0.48	0.52	0.333333	0.4	0.32	0.32	0.36	0.32	0.48	0.44	0.48	0.44	0.48	0.48	0.48	0.44	0.44
cell288	0.68	0.68	0.625	0.583333	0.28	0.32	0.36	0.24	0	0.36	0.32	0.36	0.4	0.434783	0.4	0.4	0.4	0.4	0.4	0.44	0.4	0.44	0.36	0.4	0.4	0.4	0.4	0.36	0.44	0.48	0.44	0.4	0.44	0.44	0.4	0.4	0.32	0.32	0.36	0.32	0.36	0.32	0.36	0.36	0.44	0.44	0.48	0.44	0.44
cell45	0.88	0.84	0.84	0.76	0.2	0.24	0.24	0.291667	0.36	0	0.24	0.24	0.36	0.44	0.24	0.24	0.24	0.2	0.2	0.24	0.2	0.24	0.16	0.28	0.24	0.28	0.28	0.24	0.24	0.28	0.24	0.28	0.32	0.32	0.208333	0.2	0.2	0.2	0.16	0.2	0.28	0.24	0.28	0.24	0.28	0.28	0.28	0.24	0.28
cell343	0.8	0.76	0.76	0.72	0.208333	0.25	0.32	0.36	0.32	0.24	0	0.28	0.44	0.416667	0.25	0.25	0.25	0.28	0.28	0.32	0.28	0.32	0.24	0.32	0.32	0.36	0.291667	0.25	0.36	0.36	0.32	0.32	0.36	0.36	0.36	0.28	0.28	0.28	0.24	0.28	0.32	0.28	0.32	0.28	0.208333	0.36	0.28	0.24	0.36
cell294	0.88	0.8	0.8	0.72	0.16	0.2	0.16	0.375	0.36	0.24	0.28	0	0.24	0.36	0.2	0.2	0.2	0.2	0.2	0.24	0.28	0.24	0.24	0.2	0.24	0.28	0.24	0.28	0.28	0.2	0.16	0.2	0.2	0.24	0.28	0.2	0.2	0.2	0.2	0.2	0.2	0.16	0.2	0.16	0.24	0.28	0.24	0.24	0.24
cell323	0.72	0.64	0.64	0.6	0.32	0.36	0.32	0.52	0.4	0.36	0.44	0.24	0	0.52	0.36	0.36	0.36	0.36	0.36	0.4	0.44	0.333333	0.4	0.36	0.32	0.375	0.4	0.44	0.36	0.36	0.32	0.36	0.4	0.333333	0.36	0.36	0.28	0.28	0.36	0.36	0.36	0.32	0.36	0.32	0.4	0.44	0.4	0.4	0.44
cell114	0.8	0.76	0.791667	0.681818	0.333333	0.375	0.36	0.56	0.434783	0.44	0.416667	0.36	0.52	0	0.375	0.375	0.375	0.4	0.4	0.44	0.48	0.44	0.44	0.44	0.4	0.48	0.375	0.416667	0.44	0.4	0.44	0.36	0.32	0.48	0.48	0.32	0.4	0.4	0.4	0.4	0.32	0.36	0.4	0.32	0.291667	0.44	0.44	0.4	0.36
cell328	0.92	0.96	0.96	0.88	0.125	0.166667	0.24	0.44	0.4	0.24	0.25	0.2	0.36	0.375	0	0	0	0.04	0.04	0.08	0.12	0.08	0.08	0.08	0.08	0.12	0.0416667	0.0833333	0.12	0.16	0.12	0.08	0.12	0.12	0.12	0.12	0.12	0.16	0.12	0.12	0.16	0.12	0.12	0.12	0.125	0.16	0.16	0.12	0.12
cell373	0.92	0.96	0.96	0.88	0.125	0.166667	0.24	0.44	0.4	0.24	0.25	0.2	0.36	0.375	0	0	0	0.04	0.04	0.08	0.12	0.08	0.08	0.08	0.08	0.12	0.0416667	0.0833333	0.12	0.16	0.12	0.08	0.12	0.12	0.12	0.12	0.12	0.16	0.12	0.12	0.16	0.12	0.12	0.12	0.125	0.16	0.16	0.12	0.12
cell44	0.92	0.96	0.96	0.88	0.125	0.166667	0.24	0.44	0.4	0.24	0.25	0.2	0.36	0.375	0	0	0	0.04	0.04	0.08	0.12	0.08	0.08	0.08	0.08	0.12	0.0416667	0.0833333	0.12	0.16	0.12	0.08	0.12	0.12	0.12	0.12	0.12	0.16	0.12	0.12	0.16	0.12	0.12	0.12	0.125	0.16	0.16	0.12	0.12
cell331	0.92	0.96	0.96	0.88	0.16	0.2	0.2	0.4	0.4	0.2	0.28	0.2	0.36	0.4	0.04	0.04	0.04	0	0	0.04	0.08	0.04	0.04	0.08	0.04	0.08	0.08	0.12	0.08	0.12	0.08	0.08	0.12	0.12	0.08	0.08	0.08	0.12	0.08	0.08	0.16	0.12	0.12	0.12	0.16	0.12	0.12	0.08	0.08
cell363	0.92	0.96	0.96	0.88	0.16	0.2	0.2	0.4	0.4	0.2	0.28	0.2	0.36	0.4	0.04	0.04	0.04	0	0	0.04	0.08	0.04	0.04	0.08	0.04	0.08	0.08	0.12	0.08	0.12	0.08	0.08	0.12	0.12	0.08	0.08	0.08	0.12	0.08	0.08	0.16	0.12	0.12	0.12	0.16	0.12	0.12	0.08	0.08
cell334	0.88	0.92	0.96	0.88	0.2	0.16	0.24	0.44	0.44	0.24	0.32	0.24	0.4	0.44	0.08	0.08	0.08	0.04	0.04	0	0.04	0.08	0.08	0.04	0.08	0.12	0.12	0.16	0.12	0.16	0.12	0.12	0.16	0.12	0.12	0.12	0.12	0.16	0.12	0.12	0.2	0.16	0.16	0.16	0.2	0.08	0.16	0.12	0.12
cell280	0.84	0.88	0.92	0.84	0.24	0.2	0.28	0.4	0.4	0.2	0.28	0.28	0.44	0.48	0.12	0.12	0.12	0.08	0.08	0.04	0	0.12	0.04	0.08	0.12	0.16	0.16	0.12	0.16	0.2	0.16	0.16	0.2	0.16	0.16	0.16	0.16	0.2	0.12	0.16	0.24	0.2	0.2	0.2	0.24	0.12	0.2	0.16	0.16
cell268	0.92	0.96	0.96	0.92	0.2	0.24	0.24	0.44	0.44	0.24	0.32	0.24	0.333333	0.44	0.08	0.08	0.08	0.04	0.04	0.08	0.12	0	0.08	0.12	0.08	0.0416667	0.12	0.16	0.12	0.16	0.12	0.12	0.16	0.0833333	0.12	0.12	0.12	0.16	0.12	0.12	0.2	0.16	0.16	0.16	0.2	0.16	0.16	0.12	0.12
cell258	0.88	0.92	0.92	0.84	0.2	0.24	0.24	0.36	0.36	0.16	0.24	0.24	0.4	0.44	0.08	0.08	0.08	0.04	0.04	0.08	0.04	0.08	0	0.12	0.08	0.12	0.12	0.08	0.12	0.16	0.12	0.12	0.16	0.16	0.12	0.12	0.12	0.16	0.08	0.12	0.2	0.16	0.16	0.16	0.2	0.16	0.16	0.12	0.12
cell242	0.84	0.88	0.92	0.84	0.2	0.16	0.28	0.48	0.4	0.28	0.32	0.2	0.36	0.44	0.08	0.08	0.08	0.08	0.08	0.04	0.08	0.12	0.12	0	0.12	0.16	0.12	0.16	0.16	0.2	0.16	0.08	0.12	0.08	0.16	0.16	0.16	0.2	0.16	0.16	0.16	0.12	0.12	0.12	0.2	0.12	0.2	0.16	0.16
cell29	0.88	0.92	0.92	0.84	0.2	0.24	0.24	0.44	0.4	0.24	0.32	0.24	0.32	0.4	0.08	0.08	0.08	0.04	0.04	0.08	0.12	0.08	0.08	0.12	0	0.12	0.12	0.16	0.12	0.16	0.12	0.12	0.16	0.16	0.12	0.12	0.12	0.16	0.12	0.12	0.2	0.16	0.16	0.16	0.2	0.16	0.16	0.12	0.12
cell312	0.88	0.96	0.92	0.88	0.16	0.2	0.2	0.4	0.4	0.28	0.36	0.28	0.375	0.48	0.12	0.12	0.12	0.08	0.08	0.12	0.16	0.0416667	0.12	0.16	0.12	0	0.16	0.2	0.16	0.2	0.16	0.16	0.2	0.125	0.16	0.16	0.16	0.2	0.16	0.08	0.24	0.2	0.2	0.2	0.24	0.2	0.2	0.16	0.16
cell241	0.88	0.92	0.96	0.88	0.166667	0.208333	0.28	0.48	0.4	0.28	0.291667	0.24	0.4	0.375	0.0416667	0.0416667	0.0416667	0.08	0.08	0.12	0.16	0.12	0.12	0.12	0.12	0.16	0	0.0416667	0.08	0.2	0.16	0.12	0.16	0.16	0.16	0.16	0.16	0.2	0.16	0.16	0.12	0.08	0.08	0.16	0.166667	0.12	0.2	0.16	0.08
cell69	0.84	0.88	0.92	0.84	0.208333	0.25	0.32	0.44	0.36	0.24	0.25	0.28	0.44	0.416667	0.0833333	0.0833333	0.0833333	0.12	0.12	0.16	0.12	0.16	0.08	0.16	0.16	0.2	0.0416667	0	0.12	0.24	0.2	0.16	0.2	0.2	0.2	0.2	0.2	0.24	0.16	0.2	0.16	0.12	0.12	0.2	0.208333	0.16	0.24	0.2	0.12
cell4	0.84	0.88	0.92	0.84	0.24	0.28	0.28	0.48	0.44	0.24	0.36	0.28	0.36	0.44	0.12	0.12	0.12	0.08	0.08	0.12	0.16	0.12	0.12	0.16	0.12	0.16	0.08	0.12	0	0.2	0.16	0.16	0.2	0.2	0.16	0.16	0.16	0.2	0.16	0.16	0.16	0.12	0.12	0.2	0.24	0.12	0.2	0.16	0.08
cell5	0.92	0.88	0.92	0.84	0.24	0.28	0.12	0.48	0.48	0.28	0.36	0.2	0.36	0.4	0.16	0.16	0.16	0.12	0.12	0.16	0.2	0.16	0.16	0.2	0.16	0.2	0.2	0.24	0.2	0	0.0416667	0.12	0.16	0.24	0.2	0.12	0.2	0.166667	0.16	0.2	0.16	0.2	0.166667	0.2	0.24	0.24	0.125	0.125	0.2
cell224	0.96	0.92	0.92	0.84	0.2	0.24	0.16	0.44	0.44	0.24	0.32	0.16	0.32	0.44	0.12	0.12	0.12	0.08	0.08	0.12	0.16	0.12	0.12	0.16	0.12	0.16	0.16	0.2	0.16	0.0416667	0	0.16	0.2	0.2	0.16	0.16	0.16	0.125	0.12	0.16	0.2	0.16	0.125	0.16	0.2	0.2	0.0833333	0.0833333	0.16
cell310	0.84	0.88	0.92	0.84	0.2	0.24	0.2	0.48	0.4	0.28	0.32	0.2	0.36	0.36	0.08	0.08	0.08	0.08	0.08	0.12	0.16	0.12	0.12	0.08	0.12	0.16	0.12	0.16	0.16	0.12	0.16	0	0.04	0.12	0.16	0.08	0.16	0.2	0.16	0.16	0.08	0.12	0.12	0.12	0.2	0.2	0.2	0.16	0.16
cell316	0.8	0.84	0.88	0.8	0.24	0.28	0.24	0.48	0.44	0.32	0.36	0.2	0.4	0.32	0.12	0.12	0.12	0.12	0.12	0.16	0.2	0.16	0.16	0.12	0.16	0.2	0.16	0.2	0.2	0.16	0.2	0.04	0	0.16	0.2	0.12	0.2	0.24	0.2	0.2	0.12	0.16	0.16	0.16	0.24	0.24	0.24	0.2	0.12
cell282	0.88	0.92	0.916667	0.875	0.24	0.24	0.32	0.52	0.44	0.32	0.36	0.24	0.333333	0.48	0.12	0.12	0.12	0.12	0.12	0.12	0.16	0.0833333	0.16	0.08	0.16	0.125	0.16	0.2	0.2	0.24	0.2	0.12	0.16	0	0.2	0.2	0.2	0.24	0.2	0.2	0.2	0.16	0.16	0.16	0.24	0.2	0.24	0.2	0.2
cell267	0.88	0.92	0.92	0.84	0.24	0.28	0.28	0.333333	0.4	0.208333	0.36	0.28	0.36	0.48	0.12	0.12	0.12	0.08	0.08	0.12	0.16	0.12	0.12	0.16	0.12	0.16	0.16	0.2	0.16	0.2	0.16	0.16	0.2	0.2	0	0.16	0.08	0.12	0.16	0.16	0.24	0.2	0.2	0.2	0.24	0.2	0.2	0.16	0.16
cell259	0.84	0.88	0.92	0.84	0.16	0.2	0.12	0.4	0.4	0.2	0.28	0.2	0.36	0.32	0.12	0.12	0.12	0.08	0.08	0.12	0.16	0.12	0.12	0.16	0.12	0.16	0.16	0.2	0.16	0.12	0.16	0.08	0.12	0.2	0.16	0	0.08	0.12	0.16	0.08	0.16	0.2	0.2	0.2	0.24	0.16	0.2	0.16	0.16
cell202	0.84	0.88	0.88	0.8	0.16	0.2	0.2	0.32	0.32	0.2	0.28	0.2	0.28	0.4	0.12	0.12	0.12	0.08	0.08	0.12	0.16	0.12	0.12	0.16	0.12	0.16	0.16	0.2	0.16	0.2	0.16	0.16	0.2	0.2	0.08	0.08	0	0.04	0.16	0.08	0.24	0.2	0.2	0.2	0.24	0.16	0.2	0.16	0.16
cell253	0.88	0.88	0.88	0.8	0.16	0.2	0.2	0.32	0.32	0.2	0.28	0.2	0.28	0.4	0.16	0.16	0.16	0.12	0.12	0.16	0.2	0.16	0.16	0.2	0.16	0.2	0.2	0.24	0.2	0.166667	0.125	0.2	0.24	0.24	0.12	0.12	0.04	0	0.16	0.12	0.24	0.2	0.166667	0.2	0.24	0.2	0.166667	0.125	0.2
cell251	0.96	0.92	0.92	0.84	0.16	0.2	0.2	0.36	0.36	0.16	0.24	0.2	0.36	0.4	0.12	0.12	0.12	0.08	0.08	0.12	0.12	0.12	0.08	0.16	0.12	0.16	0.16	0.16	0.16	0.16	0.12	0.16	0.2	0.2	0.16	0.16	0.16	0.16	0	0.16	0.16	0.12	0.16	0.12	0.16	0.2	0.16	0.12	0.16
cell245	0.84	0.92	0.88	0.8	0.08	0.12	0.12	0.32	0.32	0.2	0.28	0.2	0.36	0.4	0.12	0.12	0.12	0.08	0.08	0.12	0.16	0.12	0.12	0.16	0.12	0.08	0.16	0.2	0.16	0.2	0.16	0.16	0.2	0.2	0.16	0.08	0.08	0.12	0.16	0	0.24	0.2	0.2	0.2	0.24	0.16	0.2	0.16	0.16
cell13	0.84	0.8	0.88	0.8	0.2	0.24	0.2	0.48	0.36	0.28	0.32	0.2	0.36	0.32	0.16	0.16	0.16	0.16	0.16	0.2	0.24	0.2	0.2	0.16	0.2	0.24	0.12	0.16	0.16	0.16	0.2	0.08	0.12	0.2	0.24	0.16	0.24	0.24	0.16	0.24	0	0.04	0.08	0.12	0.2	0.2	0.24	0.2	0.16
cell35	0.88	0.84	0.88	0.8	0.16	0.2	0.24	0.44	0.32	0.24	0.28	0.16	0.32	0.36	0.12	0.12	0.12	0.12	0.12	0.16	0.2	0.16	0.16	0.12	0.16	0.2	0.08	0.12	0.12	0.2	0.16	0.12	0.16	0.16	0.2	0.2	0.2	0.2	0.12	0.2	0.04	0	0.04	0.08	0.16	0.16	0.2	0.16	0.12
cell88	0.88	0.88	0.92	0.84	0.2	0.24	0.28	0.48	0.36	0.28	0.32	0.2	0.36	0.4	0.12	0.12	0.12	0.12	0.12	0.16	0.2	0.16	0.16	0.12	0.16	0.2	0.08	0.12	0.12	0.166667	0.125	0.12	0.16	0.16	0.2	0.2	0.2	0.166667	0.16	0.2	0.08	0.04	0	0.12	0.2	0.16	0.166667	0.125	0.12
cell335	0.88	0.84	0.84	0.76	0.16	0.2	0.24	0.44	0.36	0.24	0.28	0.16	0.32	0.32	0.12	0.12	0.12	0.12	0.12	0.16	0.2	0.16	0.16	0.12	0.16	0.2	0.16	0.2	0.2	0.2	0.16	0.12	0.16	0.16	0.2	0.2	0.2	0.2	0.12	0.2	0.12	0.08	0.12	0	0.08	0.24	0.2	0.16	0.2
cell367	0.88	0.84	0.84	0.8	0.166667	0.208333	0.28	0.48	0.44	0.28	0.208333	0.24	0.4	0.291667	0.125	0.125	0.125	0.16	0.16	0.2	0.24	0.2	0.2	0.2	0.2	0.24	0.166667	0.208333	0.24	0.24	0.2	0.2	0.24	0.24	0.24	0.24	0.24	0.24	0.16	0.24	0.2	0.16	0.2	0.08	0	0.28	0.16	0.12	0.24
cell231	0.84	0.88	0.96	0.88	0.24	0.2	0.28	0.48	0.44	0.28	0.36	0.28	0.44	0.44	0.16	0.16	0.16	0.12	0.12	0.08	0.12	0.16	0.16	0.12	0.16	0.2	0.12	0.16	0.12	0.24	0.2	0.2	0.24	0.2	0.2	0.16	0.16	0.2	0.2	0.16	0.2	0.16	0.16	0.24	0.28	0	0.24	0.2	0.12
cell27	0.916667	0.92	0.92	0.88	0.24	0.28	0.24	0.48	0.48	0.28	0.28	0.24	0.4	0.44	0.16	0.16	0.16	0.12	0.12	0.16	0.2	0.16	0.16	0.2	0.16	0.2	0.2	0.24	0.2	0.125	0.0833333	0.2	0.24	0.24	0.2	0.2	0.2	0.166667	0.16	0.2	0.24	0.2	0.166667	0.2	0.16	0.24	0	0.0416667	0.2
cell229	0.92	0.92	0.92	0.88	0.2	0.24	0.24	0.44	0.44	0.24	0.24	0.24	0.4	0.4	0.12	0.12	0.12	0.08	0.08	0.12	0.16	0.12	0.12	0.16	0.12	0.16	0.16	0.2	0.16	0.125	0.0833333	0.16	0.2	0.2	0.16	0.16	0.16	0.125	0.12	0.16	0.2	0.16	0.125	0.16	0.12	0.2	0.0416667	0	0.16
cell228	0.84	0.88	0.92	0.84	0.24	0.28	0.28	0.44	0.44	0.28	0.36	0.24	0.44	0.36	0.12	0.12	0.12	0.08	0.08	0.12	0.16	0.12	0.12	0.16	0.12	0.16	0.08	0.12	0.08	0.2	0.16	0.16	0.12	0.2	0.16	0.16	0.16	0.2	0.16	0.16	0.16	0.12	0.12	0.2	0.24	0.12	0.2	0.16	0
cell225	0.84	0.88	0.88	0.8	0.16	0.2	0.2	0.4	0.4	0.2	0.28	0.2	0.36	0.32	0.12	0.12	0.12	0.08	0.08	0.12	0.16	0.12	0.12	0.16	0.12	0.16	0.16	0.2	0.16	0.2	0.16	0.16	0.2	0.2	0.16	0.08	0.08	0.12	0.16	0.08	0.24	0.2	0.2	0.12	0.16	0.16	0.2	0.16	0.16
cell218	0.92	0.88	0.88	0.8	0.16	0.2	0.2	0.32	0.32	0.2	0.28	0.2	0.28	0.4	0.12	0.12	0.12	0.08	0.08	0.12	0.16	0.12	0.12	0.16	0.12	0.16	0.16	0.2	0.16	0.16	0.12	0.16	0.2	0.2	0.08	0.16	0.08	0.08	0.08	0.16	0.16	0.12	0.16	0.12	0.16	0.2	0.16	0.12	0.16
cell332	0.84	0.8	0.84	0.8	0.24	0.2	0.28	0.32	0.32	0.28	0.36	0.28	0.36	0.44	0.2	0.2	0.2	0.16	0.16	0.12	0.16	0.2	0.2	0.16	0.2	0.24	0.24	0.28	0.24	0.24	0.2	0.24	0.28	0.24	0.16	0.24	0.16	0.16	0.16	0.24	0.24	0.2	0.24	0.2	0.24	0.2	0.24	0.2	0.24
cell212	0.96	0.96	0.96	0.88	0.2	0.24	0.24	0.44	0.44	0.24	0.25	0.24	0.4	0.44	0.12	0.12	0.12	0.08	0.08	0.12	0.16	0.12	0.12	0.16	0.12	0.16	0.16	0.2	0.16	0.125	0.0833333	0.16	0.2	0.2	0.16	0.16	0.16	0.125	0.12	0.16	0.2	0.16	0.125	0.16	0.2	0.2	0.125	0.0833333	0.16
cell195	0.88	0.88	0.92	0.84	0.28	0.32	0.16	0.52	0.52	0.32	0.333333	0.24	0.4	0.44	0.16	0.16	0.16	0.12	0.12	0.16	0.2	0.16	0.16	0.2	0.16	0.2	0.2	0.24	0.2	0.08	0.12	0.12	0.16	0.24	0.2	0.12	0.2	0.24	0.2	0.2	0.2	0.24	0.24	0.24	0.28	0.24	0.2	0.2	0.2
cell90	0.84	0.8	0.8	0.72	0.2	0.24	0.28	0.36	0.32	0.28	0.32	0.16	0.28	0.36	0.16	0.16	0.16	0.16	0.16	0.2	0.24	0.2	0.2	0.16	0.2	0.24	0.2	0.24	0.24	0.24	0.2	0.16	0.12	0.2	0.16	0.24	0.16	0.16	0.16	0.24	0.16	0.12	0.16	0.12	0.2	0.28	0.24	0.2	0.16
cell129	0.88	0.92	0.916667	0.916667	0.28	0.32	0.32	0.52	0.391304	0.32	0.4	0.32	0.44	0.391304	0.16	0.16	0.16	0.12	0.12	0.16	0.2	0.16	0.16	0.2	0.12	0.2	0.16	0.2	0.16	0.24	0.2	0.2	0.24	0.24	0.2	0.2	0.2	0.24	0.2	0.2	0.24	0.2	0.2	0.24	0.28	0.2	0.24	0.2	0.16
cell162	0.92	0.96	0.958333	0.875	0.24	0.28	0.28	0.48	0.347826	0.28	0.36	0.28	0.4	0.347826	0.12	0.12	0.12	0.08	0.08	0.12	0.16	0.12	0.12	0.16	0.08	0.16	0.12	0.16	0.12	0.2	0.16	0.16	0.2	0.2	0.16	0.16	0.16	0.2	0.16	0.16	0.2	0.16	0.16	0.2	0.24	0.16	0.2	0.16	0.12
cell143	0.92	0.88	0.875	0.875	0.24	0.28	0.28	0.48	0.347826	0.28	0.36	0.28	0.4	0.347826	0.2	0.2	0.2	0.16	0.16	0.2	0.24	0.2	0.2	0.24	0.16	0.24	0.2	0.24	0.2	0.24	0.2	0.24	0.28	0.28	0.24	0.24	0.24	0.24	0.16	0.24	0.2	0.16	0.2	0.2	0.24	0.24	0.24	0.2	0.2
cell144	0.88	0.92	0.916667	0.833333	0.24	0.28	0.28	0.48	0.416667	0.28	0.36	0.28	0.44	0.416667	0.12	0.12	0.12	0.08	0.08	0.12	0.16	0.12	0.12	0.16	0.12	0.16	0.12	0.16	0.12	0.2	0.16	0.16	0.2	0.2	0.16	0.16	0.16	0.2	0.16	0.16	0.2	0.16	0.16	0.2	0.24	0.16	0.2	0.16	0.12
cell32	0.92	0.84	0.84	0.76	0.2	0.24	0.16	0.44	0.44	0.2	0.32	0.16	0.24	0.44	0.16	0.16	0.16	0.12	0.12	0.16	0.2	0.16	0.16	0.2	0.16	0.2	0.2	0.24	0.12	0.12	0.08	0.2	0.24	0.24	0.2	0.2	0.2	0.2	0.12	0.2	0.2	0.16	0.2	0.16	0.2	0.24	0.16	0.16	0.2
cell236	0.84	0.84	0.84	0.8	0.28	0.32	0.24	0.44	0.44	0.28	0.4	0.24	0.32	0.48	0.16	0.16	0.16	0.12	0.12	0.16	0.2	0.16	0.16	0.2	0.16	0.2	0.2	0.24	0.12	0.16	0.12	0.2	0.24	0.24	0.2	0.2	0.2	0.24	0.2	0.2	0.28	0.24	0.24	0.24	0.28	0.24	0.2	0.2	0.2
cell366	0.84	0.84	0.84	0.8	0.25	0.291667	0.28	0.48	0.44	0.32	0.375	0.24	0.32	0.458333	0.125	0.125	0.125	0.16	0.16	0.2	0.24	0.2	0.2	0.2	0.2	0.24	0.166667	0.208333	0.16	0.2	0.16	0.2	0.24	0.24	0.24	0.24	0.24	0.28	0.24	0.24	0.28	0.24	0.24	0.24	0.25	0.28	0.24	0.24	0.24
cell357	0.88	0.84	0.88	0.8	0.25	0.291667	0.2	0.56	0.52	0.36	0.375	0.24	0.4	0.333333	0.166667	0.166667	0.166667	0.2	0.2	0.24	0.28	0.24	0.24	0.24	0.24	0.28	0.208333	0.25	0.28	0.0833333	0.125	0.16	0.2	0.28	0.28	0.2	0.28	0.25	0.24	0.28	0.2	0.24	0.208333	0.16	0.166667	0.32	0.208333	0.208333	0.28
cell333	0.88	0.88	0.92	0.84	0.208333	0.25	0.32	0.52	0.44	0.32	0.333333	0.28	0.44	0.333333	0.125	0.125	0.125	0.16	0.16	0.2	0.24	0.2	0.2	0.2	0.2	0.24	0.0833333	0.125	0.16	0.208333	0.166667	0.2	0.24	0.24	0.24	0.24	0.24	0.208333	0.2	0.24	0.16	0.12	0.0833333	0.12	0.125	0.2	0.208333	0.166667	0.16
cell324	0.88	0.92	0.92	0.88	0.208333	0.25	0.32	0.52	0.48	0.32	0.173913	0.28	0.44	0.416667	0.0833333	0.0833333	0.0833333	0.12	0.12	0.16	0.2	0.16	0.16	0.16	0.16	0.2	0.125	0.166667	0.2	0.24	0.2	0.16	0.2	0.2	0.2	0.2	0.2	0.24	0.2	0.2	0.24	0.2	0.2	0.2	0.125	0.24	0.16	0.12	0.2
cell287	0.84	0.88	0.88	0.92	0.28	0.32	0.32	0.52	0.52	0.32	0.4	0.32	0.333333	0.52	0.16	0.16	0.16	0.12	0.12	0.16	0.2	0.0833333	0.16	0.2	0.16	0.125	0.2	0.24	0.2	0.24	0.2	0.2	0.24	0.166667	0.2	0.2	0.2	0.24	0.2	0.2	0.28	0.24	0.24	0.24	0.28	0.24	0.24	0.2	0.2
cell286	0.88	0.84	0.84	0.76	0.2	0.24	0.08	0.44	0.44	0.32	0.333333	0.24	0.4	0.44	0.24	0.24	0.24	0.2	0.2	0.24	0.28	0.24	0.24	0.28	0.24	0.2	0.28	0.32	0.28	0.12	0.16	0.2	0.24	0.32	0.28	0.2	0.28	0.28	0.2	0.2	0.2	0.24	0.28	0.24	0.28	0.32	0.24	0.24	0.28
cell274	0.96	0.96	0.96	0.875	0.24	0.28	0.28	0.48	0.48	0.28	0.32	0.28	0.44	0.416667	0.16	0.16	0.16	0.12	0.12	0.16	0.2	0.16	0.16	0.2	0.16	0.2	0.2	0.24	0.2	0.166667	0.125	0.2	0.24	0.24	0.2	0.2	0.2	0.166667	0.16	0.2	0.24	0.2	0.166667	0.2	0.2	0.24	0.125	0.0833333	0.2
cell272	0.88	0.84	0.84	0.76	0.2	0.24	0.16	0.4	0.44	0.24	0.32	0.12	0.32	0.36	0.2	0.2	0.2	0.16	0.16	0.2	0.24	0.2	0.2	0.24	0.2	0.24	0.24	0.28	0.24	0.125	0.0833333	0.24	0.2	0.28	0.24	0.16	0.16	0.125	0.2	0.16	0.28	0.24	0.208333	0.24	0.28	0.24	0.166667	0.166667	0.16
cell262	0.88	0.88	0.88	0.8	0.2	0.24	0.24	0.36	0.4	0.24	0.32	0.2	0.36	0.36	0.2	0.2	0.2	0.16	0.16	0.2	0.24	0.2	0.2	0.24	0.2	0.24	0.24	0.28	0.24	0.208333	0.166667	0.24	0.2	0.28	0.2	0.16	0.12	0.0833333	0.2	0.16	0.28	0.24	0.208333	0.24	0.28	0.24	0.208333	0.166667	0.16
cell260	0.84	0.84	0.84	0.8	0.2	0.24	0.24	0.44	0.4	0.24	0.24	0.24	0.32	0.36	0.2	0.2	0.2	0.16	0.16	0.2	0.24	0.2	0.2	0.24	0.12	0.24	0.24	0.28	0.24	0.208333	0.166667	0.24	0.28	0.28	0.24	0.16	0.16	0.125	0.2	0.16	0.28	0.24	0.208333	0.24	0.2	0.24	0.125	0.0833333	0.24
cell49	0.92	0.96	0.958333	0.875	0.208333	0.25	0.32	0.458333	0.416667	0.25	0.333333	0.28	0.44	0.391304	0.0833333	0.0833333	0.0833333	0.12	0.12	0.16	0.2	0.16	0.16	0.16	0.16	0.2	0.0833333	0.125	0.16	0.24	0.2	0.16	0.2	0.2	0.125	0.2	0.2	0.24	0.2	0.2	0.2	0.16	0.16	0.2	0.208333	0.2	0.24	0.2	0.16
cell55	0.92	0.92	0.92	0.84	0.16	0.2	0.2	0.4	0.4	0.2	0.28	0.2	0.36	0.4	0.16	0.16	0.16	0.12	0.12	0.16	0.2	0.16	0.16	0.2	0.16	0.2	0.2	0.24	0.2	0.166667	0.125	0.2	0.24	0.24	0.2	0.12	0.12	0.0833333	0.16	0.12	0.24	0.2	0.166667	0.2	0.24	0.2	0.166667	0.125	0.2
cell226	0.8	0.84	0.84	0.8	0.28	0.32	0.36	0.48	0.4	0.36	0.25	0.28	0.36	0.48	0.16	0.16	0.16	0.16	0.16	0.2	0.24	0.2	0.2	0.16	0.2	0.24	0.2	0.24	0.24	0.28	0.24	0.16	0.2	0.2	0.16	0.24	0.16	0.2	0.24	0.24	0.24	0.2	0.2	0.2	0.2	0.28	0.2	0.16	0.24
cell16	0.84	0.84	0.84	0.8	0.28	0.32	0.32	0.4	0.44	0.32	0.32	0.32	0.4	0.48	0.2	0.2	0.2	0.16	0.16	0.2	0.24	0.2	0.2	0.24	0.2	0.24	0.24	0.28	0.24	0.208333	0.166667	0.24	0.28	0.28	0.16	0.24	0.16	0.125	0.2	0.24	0.28	0.24	0.208333	0.24	0.2	0.28	0.125	0.0833333	0.24
cell145	0.88	0.92	0.916667	0.833333	0.32	0.36	0.36	0.416667	0.416667	0.291667	0.375	0.36	0.44	0.5	0.2	0.2	0.2	0.16	0.16	0.2	0.24	0.2	0.2	0.24	0.2	0.24	0.2	0.24	0.2	0.28	0.24	0.24	0.28	0.28	0.0833333	0.24	0.16	0.2	0.24	0.24	0.28	0.24	0.24	0.28	0.32	0.24	0.28	0.24	0.2
cell347	0.84	0.84	0.88	0.84	0.291667	0.333333	0.32	0.6	0.52	0.4	0.26087	0.28	0.44	0.458333	0.166667	0.166667	0.166667	0.2	0.2	0.24	0.28	0.24	0.24	0.24	0.24	0.28	0.125	0.166667	0.2	0.24	0.2	0.24	0.28	0.28	0.28	0.28	0.28	0.32	0.28	0.28	0.24	0.2	0.2	0.28	0.208333	0.24	0.2	0.2	0.2
cell43	0.84	0.88	0.88	0.84	0.291667	0.333333	0.4	0.56	0.52	0.4	0.26087	0.36	0.48	0.416667	0.166667	0.166667	0.166667	0.2	0.2	0.24	0.28	0.24	0.24	0.24	0.24	0.28	0.208333	0.25	0.28	0.32	0.28	0.24	0.28	0.28	0.24	0.28	0.24	0.28	0.28	0.28	0.32	0.28	0.28	0.2	0.125	0.32	0.24	0.2	0.28
cell123	0.96	0.92	0.916667	0.833333	0.24	0.28	0.28	0.416667	0.347826	0.208333	0.36	0.28	0.4	0.347826	0.2	0.2	0.2	0.16	0.16	0.2	0.24	0.2	0.2	0.24	0.16	0.24	0.2	0.24	0.2	0.24	0.2	0.24	0.28	0.28	0.166667	0.24	0.24	0.24	0.16	0.24	0.2	0.16	0.2	0.2	0.24	0.24	0.24	0.2	0.2
cell134	0.84	0.88	0.875	0.791667	0.24	0.28	0.28	0.48	0.347826	0.28	0.36	0.28	0.32	0.347826	0.2	0.2	0.2	0.16	0.16	0.2	0.24	0.2	0.2	0.24	0.16	0.24	0.2	0.24	0.2	0.28	0.24	0.24	0.28	0.28	0.24	0.16	0.16	0.2	0.24	0.16	0.28	0.24	0.24	0.28	0.32	0.2	0.28	0.24	0.2
cell119	0.84	0.92	0.875	0.833333	0.24	0.28	0.28	0.4	0.26087	0.36	0.44	0.36	0.48	0.391304	0.2	0.2	0.2	0.16	0.16	0.2	0.24	0.2	0.2	0.24	0.16	0.16	0.2	0.24	0.2	0.28	0.24	0.24	0.28	0.28	0.24	0.24	0.24	0.28	0.24	0.16	0.28	0.24	0.24	0.28	0.32	0.24	0.28	0.24	0.2
cell117	0.84	0.92	0.875	0.833333	0.24	0.28	0.28	0.48	0.347826	0.36	0.36	0.36	0.48	0.391304	0.2	0.2	0.2	0.16	0.16	0.2	0.24	0.2	0.2	0.24	0.16	0.16	0.2	0.24	0.2	0.28	0.24	0.24	0.28	0.28	0.24	0.24	0.24	0.28	0.24	0.16	0.28	0.24	0.24	0.28	0.24	0.24	0.2	0.16	0.2
cell179	0.8	0.88	0.833333	0.791667	0.28	0.32	0.32	0.48	0.391304	0.4	0.4	0.4	0.52	0.434783	0.24	0.24	0.24	0.2	0.2	0.24	0.28	0.24	0.24	0.28	0.2	0.2	0.24	0.28	0.24	0.32	0.28	0.28	0.32	0.32	0.28	0.28	0.28	0.32	0.28	0.2	0.32	0.28	0.28	0.32	0.28	0.28	0.24	0.2	0.24
cell121	0.72	0.8	0.75	0.791667	0.28	0.32	0.32	0.48	0.391304	0.4	0.4	0.4	0.52	0.434783	0.32	0.32	0.32	0.28	0.28	0.32	0.36	0.32	0.32	0.36	0.28	0.28	0.32	0.36	0.32	0.4	0.36	0.36	0.4	0.4	0.36	0.28	0.28	0.32	0.36	0.2	0.4	0.36	0.36	0.4	0.36	0.32	0.32	0.28	0.32
cell152	0.92	0.92	0.916667	0.833333	0.28	0.32	0.32	0.44	0.304348	0.24	0.32	0.32	0.44	0.391304	0.2	0.2	0.2	0.16	0.16	0.2	0.16	0.2	0.12	0.24	0.16	0.24	0.2	0.16	0.2	0.208333	0.166667	0.24	0.28	0.28	0.24	0.24	0.24	0.208333	0.16	0.24	0.24	0.2	0.166667	0.24	0.28	0.24	0.208333	0.166667	0.2
cell176	0.88	0.92	0.916667	0.875	0.32	0.36	0.36	0.48	0.347826	0.36	0.36	0.36	0.416667	0.434783	0.2	0.2	0.2	0.16	0.16	0.2	0.24	0.125	0.2	0.24	0.16	0.166667	0.2	0.24	0.2	0.28	0.24	0.24	0.28	0.208333	0.24	0.24	0.24	0.28	0.24	0.24	0.28	0.24	0.24	0.28	0.32	0.24	0.28	0.24	0.2
cell365	0.84	0.84	0.88	0.8	0.28	0.32	0.24	0.52	0.48	0.32	0.4	0.24	0.4	0.4	0.16	0.16	0.16	0.12	0.12	0.16	0.2	0.16	0.16	0.2	0.16	0.2	0.12	0.16	0.12	0.16	0.12	0.2	0.24	0.24	0.2	0.2	0.2	0.24	0.2	0.2	0.2	0.16	0.16	0.16	0.2	0.16	0.2	0.2	0.12
cell379	0.84	0.84	0.88	0.8	0.2	0.24	0.16	0.44	0.4	0.24	0.32	0.16	0.32	0.4	0.16	0.16	0.16	0.12	0.12	0.16	0.2	0.16	0.16	0.2	0.16	0.2	0.12	0.16	0.12	0.16	0.12	0.2	0.24	0.24	0.2	0.12	0.12	0.16	0.2	0.12	0.2	0.16	0.16	0.24	0.28	0.12	0.2	0.2	0.12
cell237	0.8	0.84	0.84	0.88	0.2	0.24	0.24	0.36	0.36	0.24	0.32	0.24	0.4	0.4	0.16	0.16	0.16	0.12	0.12	0.16	0.2	0.16	0.16	0.2	0.16	0.2	0.2	0.24	0.2	0.24	0.2	0.2	0.24	0.24	0.2	0.12	0.12	0.16	0.2	0.12	0.28	0.24	0.24	0.24	0.28	0.2	0.24	0.2	0.2
cell336	0.8	0.84	0.84	0.84	0.2	0.24	0.24	0.44	0.44	0.2	0.32	0.24	0.32	0.44	0.16	0.16	0.16	0.12	0.12	0.16	0.2	0.16	0.16	0.2	0.16	0.2	0.2	0.24	0.12	0.24	0.2	0.2	0.24	0.24	0.2	0.12	0.12	0.16	0.2	0.12	0.28	0.24	0.24	0.24	0.28	0.2	0.24	0.2	0.2
cell374	0.8	0.84	0.84	0.76	0.2	0.24	0.24	0.4	0.44	0.2	0.32	0.24	0.32	0.44	0.16	0.16	0.16	0.12	0.12	0.16	0.2	0.16	0.16	0.2	0.16	0.2	0.2	0.24	0.12	0.24	0.2	0.2	0.24	0.24	0.2	0.12	0.12	0.16	0.2	0.12	0.28	0.24	0.24	0.24	0.28	0.2	0.24	0.2	0.2
cell118	0.8	0.84	0.875	0.791667	0.24	0.2	0.2	0.48	0.347826	0.36	0.44	0.36	0.48	0.347826	0.32	0.32	0.32	0.28	0.28	0.24	0.28	0.32	0.32	0.28	0.28	0.28	0.32	0.36	0.32	0.25	0.291667	0.28	0.32	0.36	0.36	0.2	0.28	0.25	0.32	0.2	0.28	0.32	0.291667	0.36	0.4	0.24	0.333333	0.291667	0.32
cell154	0.88	0.92	0.875	0.791667	0.16	0.2	0.2	0.4	0.26087	0.28	0.36	0.28	0.4	0.347826	0.24	0.24	0.24	0.2	0.2	0.24	0.28	0.24	0.24	0.28	0.2	0.2	0.24	0.28	0.24	0.25	0.208333	0.28	0.32	0.32	0.28	0.2	0.2	0.166667	0.24	0.12	0.28	0.24	0.208333	0.28	0.32	0.24	0.25	0.208333	0.24
cell194	0.76	0.84	0.84	0.76	0.24	0.2	0.28	0.32	0.32	0.36	0.36	0.36	0.44	0.56	0.2	0.2	0.2	0.16	0.16	0.12	0.16	0.2	0.2	0.16	0.2	0.16	0.24	0.28	0.24	0.28	0.24	0.24	0.28	0.24	0.16	0.24	0.16	0.2	0.24	0.16	0.32	0.28	0.28	0.28	0.32	0.2	0.28	0.24	0.24
cell355	0.8	0.88	0.88	0.8	0.166667	0.125	0.28	0.4	0.36	0.36	0.291667	0.32	0.48	0.5	0.125	0.125	0.125	0.16	0.16	0.12	0.16	0.2	0.2	0.12	0.2	0.16	0.166667	0.208333	0.24	0.28	0.24	0.2	0.24	0.2	0.24	0.24	0.24	0.28	0.24	0.16	0.28	0.24	0.24	0.24	0.25	0.2	0.28	0.24	0.24
cell320	0.92	0.84	0.84	0.8	0.24	0.28	0.2	0.48	0.48	0.28	0.28	0.2	0.36	0.44	0.2	0.2	0.2	0.16	0.16	0.2	0.24	0.2	0.2	0.24	0.2	0.24	0.24	0.28	0.24	0.16	0.12	0.24	0.28	0.28	0.24	0.24	0.24	0.24	0.16	0.24	0.24	0.2	0.24	0.2	0.16	0.28	0.12	0.12	0.24
cell307	0.84	0.88	0.88	0.84	0.25	0.291667	0.36	0.48	0.48	0.36	0.291667	0.32	0.44	0.458333	0.125	0.125	0.125	0.16	0.16	0.2	0.24	0.2	0.2	0.2	0.2	0.24	0.166667	0.208333	0.24	0.28	0.24	0.2	0.24	0.24	0.2	0.24	0.2	0.24	0.24	0.24	0.28	0.24	0.24	0.24	0.166667	0.28	0.2	0.16	0.24
cell11	0.833333	0.88	0.92	0.84	0.25	0.291667	0.24	0.48	0.44	0.36	0.375	0.28	0.36	0.416667	0.125	0.125	0.125	0.16	0.16	0.2	0.24	0.2	0.2	0.2	0.2	0.24	0.166667	0.208333	0.24	0.16	0.2	0.12	0.16	0.24	0.16	0.16	0.16	0.2	0.24	0.24	0.2	0.24	0.24	0.24	0.25	0.28	0.208333	0.24	0.24
cell300	0.833333	0.84	0.88	0.8	0.291667	0.333333	0.28	0.48	0.48	0.4	0.416667	0.28	0.4	0.375	0.208333	0.208333	0.208333	0.24	0.24	0.28	0.32	0.28	0.28	0.28	0.28	0.32	0.25	0.291667	0.32	0.166667	0.208333	0.2	0.16	0.32	0.24	0.24	0.24	0.208333	0.28	0.32	0.24	0.28	0.25	0.28	0.291667	0.36	0.217391	0.25	0.24
cell148	0.84	0.88	0.916667	0.875	0.32	0.36	0.32	0.6	0.391304	0.4	0.44	0.32	0.375	0.347826	0.2	0.2	0.2	0.2	0.2	0.24	0.28	0.166667	0.24	0.2	0.2	0.208333	0.2	0.24	0.24	0.24	0.28	0.12	0.16	0.166667	0.28	0.2	0.28	0.32	0.28	0.28	0.16	0.2	0.2	0.24	0.32	0.28	0.32	0.28	0.24
cell8	0.8	0.8	0.84	0.76	0.24	0.2	0.2	0.48	0.48	0.28	0.36	0.2	0.28	0.48	0.2	0.2	0.2	0.16	0.16	0.12	0.16	0.2	0.2	0.16	0.2	0.24	0.24	0.28	0.24	0.2	0.16	0.24	0.28	0.24	0.24	0.16	0.16	0.2	0.24	0.16	0.32	0.28	0.28	0.28	0.32	0.16	0.24	0.24	0.24
cell95	0.92	0.88	0.88	0.84	0.2	0.24	0.24	0.4	0.44	0.24	0.32	0.24	0.4	0.44	0.16	0.16	0.16	0.12	0.12	0.16	0.2	0.16	0.16	0.2	0.16	0.2	0.2	0.24	0.2	0.2	0.16	0.2	0.24	0.24	0.2	0.2	0.2	0.2	0.12	0.2	0.2	0.16	0.2	0.16	0.2	0.24	0.2	0.16	0.2
cell358	0.84	0.8	0.84	0.84	0.208333	0.25	0.24	0.48	0.48	0.32	0.333333	0.28	0.44	0.375	0.166667	0.166667	0.166667	0.2	0.2	0.24	0.28	0.24	0.24	0.24	0.24	0.28	0.208333	0.25	0.28	0.2	0.24	0.16	0.2	0.28	0.28	0.2	0.28	0.28	0.2	0.28	0.16	0.2	0.24	0.2	0.208333	0.32	0.28	0.24	0.28
cell254	0.8	0.8	0.84	0.8	0.24	0.28	0.16	0.52	0.44	0.32	0.36	0.16	0.25	0.4	0.2	0.2	0.2	0.2	0.2	0.24	0.28	0.166667	0.24	0.2	0.24	0.208333	0.24	0.28	0.28	0.16	0.2	0.12	0.16	0.166667	0.28	0.12	0.2	0.24	0.28	0.2	0.2	0.24	0.24	0.24	0.32	0.28	0.28	0.28	0.28
cell206	0.96	0.92	0.916667	0.833333	0.125	0.166667	0.24	0.44	0.333333	0.24	0.25	0.2	0.36	0.304348	0.125	0.125	0.125	0.16	0.16	0.2	0.24	0.2	0.2	0.2	0.2	0.24	0.125	0.166667	0.2	0.24	0.2	0.2	0.24	0.24	0.24	0.2	0.2	0.2	0.16	0.2	0.16	0.12	0.16	0.16	0.166667	0.166667	0.24	0.2	0.2
cell240	0.88	0.88	0.88	0.8	0.24	0.28	0.2	0.48	0.48	0.28	0.36	0.2	0.36	0.48	0.16	0.16	0.16	0.12	0.12	0.16	0.2	0.16	0.16	0.2	0.16	0.2	0.2	0.24	0.2	0.16	0.12	0.2	0.24	0.24	0.2	0.16	0.16	0.2	0.2	0.16	0.28	0.24	0.24	0.24	0.28	0.166667	0.2	0.2	0.2
cell39	0.92	0.92	0.875	0.791667	0.12	0.12	0.16	0.36	0.36	0.24	0.32	0.24	0.4	0.44	0.16	0.16	0.16	0.12	0.12	0.12	0.16	0.16	0.16	0.16	0.16	0.12	0.2	0.24	0.2	0.2	0.16	0.2	0.24	0.166667	0.2	0.2	0.2	0.2	0.12	0.12	0.2	0.16	0.2	0.16	0.2	0.2	0.2	0.16	0.2
cell249	0.8	0.8	0.8	0.76	0.2	0.16	0.24	0.4	0.44	0.32	0.32	0.28	0.48	0.4	0.24	0.24	0.24	0.2	0.2	0.16	0.2	0.24	0.24	0.2	0.24	0.2	0.28	0.32	0.28	0.28	0.24	0.28	0.24	0.28	0.28	0.28	0.28	0.28	0.2	0.2	0.28	0.24	0.28	0.24	0.2	0.24	0.2	0.16	0.2
cell210	0.92	0.88	0.88	0.84	0.24	0.28	0.28	0.48	0.48	0.28	0.208333	0.28	0.44	0.4	0.2	0.2	0.2	0.16	0.16	0.2	0.24	0.2	0.2	0.24	0.2	0.24	0.24	0.28	0.24	0.24	0.2	0.24	0.28	0.28	0.24	0.24	0.24	0.24	0.16	0.24	0.24	0.2	0.24	0.16	0.12	0.28	0.16	0.12	0.24
cell96	0.84	0.88	0.88	0.8	0.24	0.28	0.32	0.458333	0.44	0.25	0.36	0.24	0.32	0.48	0.12	0.12	0.12	0.12	0.12	0.16	0.2	0.16	0.16	0.12	0.16	0.2	0.16	0.2	0.2	0.24	0.2	0.12	0.16	0.16	0.125	0.2	0.2	0.24	0.2	0.2	0.2	0.16	0.16	0.16	0.24	0.24	0.24	0.2	0.2
cell230	0.76	0.8	0.8	0.8	0.28	0.32	0.36	0.52	0.48	0.36	0.4	0.24	0.44	0.44	0.16	0.16	0.16	0.16	0.16	0.2	0.24	0.2	0.2	0.16	0.2	0.24	0.2	0.24	0.24	0.28	0.24	0.16	0.12	0.2	0.24	0.24	0.24	0.28	0.24	0.24	0.24	0.2	0.2	0.2	0.28	0.28	0.28	0.24	0.16
cell20	0.84	0.88	0.88	0.88	0.25	0.291667	0.36	0.52	0.52	0.36	0.375	0.28	0.44	0.416667	0.125	0.125	0.125	0.16	0.16	0.2	0.24	0.2	0.2	0.2	0.2	0.24	0.166667	0.208333	0.24	0.28	0.24	0.2	0.16	0.24	0.24	0.24	0.24	0.28	0.24	0.24	0.28	0.24	0.24	0.24	0.25	0.28	0.28	0.24	0.16
cell384	0.8	0.8	0.8	0.72	0.208333	0.25	0.32	0.28	0.24	0.24	0.166667	0.28	0.36	0.458333	0.208333	0.208333	0.208333	0.24	0.24	0.28	0.24	0.28	0.2	0.28	0.28	0.32	0.25	0.208333	0.32	0.291667	0.25	0.28	0.32	0.32	0.24	0.24	0.16	0.125	0.24	0.24	0.32	0.28	0.25	0.28	0.291667	0.32	0.291667	0.25	0.32
cell182	0.8	0.84	0.875	0.791667	0.36	0.4	0.36	0.583333	0.434783	0.375	0.48	0.36	0.4	0.391304	0.24	0.24	0.24	0.24	0.24	0.28	0.32	0.28	0.28	0.24	0.24	0.32	0.24	0.28	0.28	0.28	0.32	0.16	0.2	0.28	0.25	0.24	0.32	0.36	0.32	0.32	0.2	0.24	0.24	0.28	0.36	0.32	0.36	0.32	0.28
cell352	0.8	0.84	0.88	0.84	0.25	0.291667	0.36	0.4	0.32	0.36	0.291667	0.32	0.48	0.416667	0.166667	0.166667	0.166667	0.2	0.2	0.24	0.28	0.24	0.24	0.24	0.24	0.28	0.125	0.166667	0.2	0.32	0.28	0.24	0.28	0.28	0.28	0.24	0.24	0.28	0.28	0.24	0.24	0.2	0.2	0.28	0.291667	0.166667	0.32	0.28	0.2
cell25	0.84	0.84	0.84	0.84	0.32	0.36	0.36	0.48	0.44	0.36	0.36	0.36	0.291667	0.48	0.24	0.24	0.24	0.2	0.2	0.24	0.28	0.166667	0.24	0.28	0.16	0.208333	0.28	0.32	0.28	0.25	0.208333	0.28	0.32	0.25	0.2	0.28	0.2	0.166667	0.24	0.28	0.32	0.28	0.25	0.28	0.24	0.32	0.166667	0.125	0.28
cell326	0.88	0.88	0.84	0.8	0.125	0.166667	0.24	0.375	0.4	0.25	0.25	0.28	0.44	0.416667	0.166667	0.166667	0.166667	0.2	0.2	0.24	0.28	0.24	0.24	0.24	0.24	0.2	0.208333	0.25	0.28	0.28	0.24	0.24	0.28	0.28	0.208333	0.28	0.28	0.28	0.2	0.2	0.24	0.2	0.24	0.2	0.125	0.32	0.2	0.16	0.28
cell82	0.8	0.76	0.8	0.72	0.36	0.4	0.24	0.48	0.52	0.32	0.4	0.28	0.48	0.44	0.28	0.28	0.28	0.24	0.24	0.28	0.24	0.28	0.2	0.32	0.28	0.32	0.32	0.28	0.32	0.125	0.166667	0.24	0.2	0.36	0.32	0.24	0.32	0.291667	0.24	0.32	0.28	0.32	0.291667	0.32	0.36	0.36	0.25	0.25	0.24
cell317	0.84	0.76	0.76	0.68	0.25	0.291667	0.28	0.44	0.44	0.28	0.291667	0.2	0.4	0.416667	0.208333	0.208333	0.208333	0.24	0.24	0.28	0.24	0.28	0.2	0.28	0.28	0.32	0.25	0.208333	0.32	0.24	0.2	0.28	0.24	0.32	0.32	0.32	0.32	0.32	0.2	0.32	0.28	0.24	0.28	0.24	0.25	0.36	0.28	0.28	0.24
cell349	0.84	0.8	0.8	0.72	0.291667	0.333333	0.32	0.48	0.44	0.32	0.333333	0.24	0.36	0.416667	0.208333	0.208333	0.208333	0.24	0.24	0.28	0.24	0.28	0.2	0.28	0.2	0.32	0.25	0.208333	0.32	0.208333	0.166667	0.28	0.24	0.32	0.32	0.32	0.32	0.291667	0.24	0.32	0.32	0.28	0.25	0.28	0.291667	0.36	0.25	0.25	0.24
cell371	0.84	0.8	0.8	0.72	0.333333	0.375	0.36	0.52	0.48	0.36	0.375	0.28	0.4	0.416667	0.25	0.25	0.25	0.28	0.28	0.32	0.28	0.32	0.24	0.32	0.24	0.36	0.291667	0.25	0.36	0.25	0.208333	0.32	0.28	0.36	0.36	0.36	0.36	0.333333	0.28	0.36	0.36	0.32	0.291667	0.28	0.291667	0.4	0.291667	0.291667	0.28
cell342	0.8	0.8	0.8	0.72	0.291667	0.333333	0.32	0.4	0.4	0.32	0.333333	0.24	0.36	0.458333	0.166667	0.166667	0.166667	0.2	0.2	0.24	0.2	0.24	0.16	0.24	0.24	0.28	0.208333	0.166667	0.28	0.24	0.2	0.24	0.2	0.28	0.2	0.28	0.2	0.24	0.24	0.28	0.32	0.28	0.28	0.28	0.291667	0.32	0.28	0.28	0.2
cell302	0.8	0.8	0.8	0.84	0.32	0.36	0.36	0.56	0.56	0.32	0.36	0.36	0.44	0.44	0.24	0.24	0.24	0.2	0.2	0.24	0.28	0.24	0.24	0.28	0.24	0.28	0.28	0.32	0.2	0.25	0.208333	0.28	0.32	0.32	0.28	0.28	0.28	0.25	0.24	0.28	0.32	0.28	0.25	0.2	0.16	0.32	0.166667	0.125	0.28
cell271	0.84	0.84	0.833333	0.791667	0.291667	0.291667	0.4	0.6	0.56	0.36	0.333333	0.36	0.44	0.5	0.208333	0.208333	0.208333	0.24	0.24	0.24	0.28	0.28	0.28	0.24	0.28	0.32	0.25	0.291667	0.24	0.291667	0.25	0.28	0.32	0.25	0.32	0.32	0.32	0.291667	0.28	0.32	0.32	0.28	0.25	0.28	0.208333	0.32	0.208333	0.166667	0.32
cell301	0.88	0.88	0.875	0.833333	0.25	0.25	0.36	0.56	0.52	0.36	0.291667	0.32	0.48	0.458333	0.166667	0.166667	0.166667	0.2	0.2	0.2	0.24	0.24	0.24	0.2	0.24	0.28	0.208333	0.25	0.28	0.25	0.208333	0.24	0.28	0.208333	0.28	0.28	0.28	0.25	0.24	0.28	0.28	0.24	0.208333	0.24	0.166667	0.28	0.166667	0.125	0.28
cell24	0.96	0.96	0.96	0.875	0.208333	0.25	0.32	0.52	0.48	0.25	0.291667	0.28	0.4	0.391304	0.125	0.125	0.125	0.16	0.16	0.2	0.24	0.2	0.2	0.2	0.2	0.24	0.166667	0.208333	0.2	0.208333	0.166667	0.2	0.24	0.24	0.24	0.24	0.24	0.208333	0.2	0.24	0.24	0.2	0.166667	0.2	0.166667	0.28	0.166667	0.125	0.24
cell3	0.88	0.92	0.875	0.791667	0.24	0.28	0.28	0.416667	0.416667	0.291667	0.44	0.36	0.52	0.5	0.24	0.24	0.24	0.2	0.2	0.24	0.28	0.24	0.24	0.28	0.24	0.2	0.24	0.28	0.24	0.25	0.208333	0.28	0.32	0.32	0.208333	0.28	0.28	0.25	0.24	0.2	0.28	0.24	0.208333	0.28	0.32	0.28	0.25	0.208333	0.24
cell233	0.84	0.84	0.84	0.76	0.24	0.28	0.28	0.32	0.36	0.24	0.24	0.24	0.44	0.4	0.24	0.24	0.24	0.2	0.2	0.24	0.24	0.24	0.2	0.28	0.24	0.28	0.28	0.28	0.28	0.25	0.208333	0.28	0.24	0.32	0.28	0.2	0.2	0.166667	0.166667	0.2	0.32	0.28	0.25	0.28	0.32	0.28	0.25	0.208333	0.2
cell125	0.88	0.92	0.916667	0.875	0.24	0.28	0.28	0.416667	0.416667	0.208333	0.36	0.28	0.375	0.416667	0.2	0.2	0.2	0.16	0.16	0.2	0.24	0.125	0.2	0.24	0.2	0.166667	0.2	0.24	0.2	0.28	0.24	0.24	0.28	0.208333	0.166667	0.16	0.16	0.2	0.24	0.16	0.28	0.24	0.24	0.28	0.32	0.2	0.28	0.24	0.2
cell270	0.88	0.88	0.92	0.92	0.32	0.28	0.36	0.52	0.52	0.36	0.36	0.36	0.416667	0.52	0.24	0.24	0.24	0.2	0.2	0.16	0.2	0.166667	0.24	0.2	0.24	0.208333	0.28	0.32	0.28	0.25	0.208333	0.28	0.32	0.208333	0.24	0.28	0.24	0.208333	0.24	0.28	0.32	0.28	0.25	0.28	0.24	0.24	0.166667	0.125	0.28
cell266	0.8	0.88	0.84	0.76	0.2	0.24	0.28	0.4	0.36	0.36	0.4	0.28	0.4	0.52	0.16	0.16	0.16	0.16	0.16	0.2	0.24	0.2	0.2	0.16	0.2	0.16	0.2	0.24	0.24	0.28	0.24	0.16	0.2	0.2	0.2	0.24	0.2	0.24	0.24	0.16	0.24	0.2	0.2	0.2	0.28	0.28	0.28	0.24	0.24
cell222	0.76	0.8	0.76	0.76	0.28	0.32	0.36	0.4	0.36	0.44	0.4	0.36	0.48	0.52	0.28	0.28	0.28	0.28	0.28	0.32	0.36	0.32	0.32	0.28	0.32	0.28	0.32	0.36	0.36	0.333333	0.291667	0.28	0.32	0.32	0.32	0.36	0.32	0.291667	0.32	0.28	0.32	0.28	0.25	0.28	0.28	0.4	0.25	0.208333	0.36
cell23	0.88	0.88	0.84	0.76	0.24	0.28	0.2	0.48	0.48	0.291667	0.44	0.28	0.4	0.56	0.24	0.24	0.24	0.2	0.2	0.24	0.28	0.24	0.24	0.28	0.24	0.2	0.28	0.32	0.24	0.166667	0.125	0.28	0.32	0.32	0.28	0.28	0.28	0.25	0.24	0.2	0.32	0.28	0.25	0.28	0.32	0.32	0.208333	0.208333	0.28
cell243	0.88	0.84	0.84	0.88	0.32	0.36	0.28	0.52	0.56	0.36	0.44	0.24	0.375	0.48	0.24	0.24	0.24	0.2	0.2	0.24	0.28	0.166667	0.24	0.28	0.24	0.208333	0.28	0.32	0.28	0.166667	0.125	0.28	0.24	0.25	0.28	0.28	0.28	0.25	0.24	0.28	0.32	0.28	0.25	0.28	0.32	0.32	0.208333	0.208333	0.2
cell207	0.84	0.8	0.88	0.8	0.28	0.24	0.16	0.458333	0.52	0.25	0.4	0.24	0.4	0.44	0.28	0.28	0.28	0.24	0.24	0.2	0.24	0.28	0.28	0.24	0.28	0.32	0.32	0.36	0.32	0.125	0.166667	0.24	0.28	0.32	0.25	0.16	0.24	0.208333	0.28	0.24	0.28	0.32	0.291667	0.32	0.36	0.24	0.25	0.25	0.32
cell166	0.8	0.84	0.916667	0.833333	0.36	0.32	0.32	0.52	0.391304	0.4	0.48	0.4	0.44	0.391304	0.24	0.24	0.24	0.2	0.2	0.16	0.2	0.24	0.24	0.2	0.2	0.28	0.24	0.28	0.24	0.24	0.28	0.2	0.24	0.28	0.2	0.2	0.2	0.24	0.28	0.28	0.24	0.28	0.28	0.32	0.36	0.2	0.32	0.28	0.24
cell42	0.76	0.84	0.791667	0.708333	0.28	0.32	0.32	0.44	0.304348	0.4	0.416667	0.4	0.36	0.478261	0.32	0.32	0.32	0.28	0.28	0.32	0.36	0.32	0.32	0.36	0.28	0.28	0.32	0.36	0.32	0.4	0.36	0.36	0.4	0.4	0.28	0.28	0.2	0.24	0.36	0.2	0.4	0.36	0.36	0.4	0.44	0.32	0.4	0.36	0.32
cell184	0.84	0.88	0.875	0.791667	0.24	0.28	0.24	0.52	0.304348	0.4	0.44	0.32	0.44	0.347826	0.24	0.24	0.24	0.24	0.24	0.28	0.32	0.28	0.28	0.24	0.24	0.24	0.24	0.28	0.28	0.208333	0.25	0.16	0.2	0.28	0.32	0.24	0.32	0.291667	0.28	0.24	0.16	0.2	0.166667	0.24	0.32	0.32	0.291667	0.25	0.28
cell344	0.88	0.84	0.88	0.84	0.208333	0.25	0.24	0.458333	0.48	0.25	0.25	0.28	0.44	0.333333	0.208333	0.208333	0.208333	0.24	0.24	0.28	0.32	0.28	0.28	0.28	0.28	0.32	0.25	0.291667	0.32	0.24	0.28	0.2	0.24	0.32	0.25	0.2	0.28	0.28	0.24	0.28	0.2	0.24	0.28	0.24	0.166667	0.291667	0.24	0.2	0.32
cell221	0.88	0.88	0.88	0.88	0.25	0.291667	0.36	0.56	0.52	0.36	0.304348	0.32	0.48	0.5	0.166667	0.166667	0.166667	0.2	0.2	0.24	0.28	0.24	0.24	0.24	0.24	0.28	0.208333	0.25	0.28	0.25	0.208333	0.24	0.28	0.28	0.28	0.28	0.28	0.25	0.24	0.28	0.28	0.24	0.208333	0.24	0.25	0.32	0.25	0.208333	0.28
cell339	0.88	0.88	0.88	0.96	0.291667	0.333333	0.4	0.6	0.56	0.4	0.26087	0.36	0.458333	0.5	0.208333	0.208333	0.208333	0.24	0.24	0.28	0.32	0.208333	0.28	0.28	0.28	0.25	0.25	0.291667	0.32	0.291667	0.25	0.28	0.32	0.25	0.32	0.32	0.32	0.291667	0.28	0.32	0.32	0.28	0.25	0.28	0.208333	0.36	0.208333	0.166667	0.32
cell327	0.84	0.84	0.84	0.8	0.25	0.291667	0.36	0.36	0.36	0.36	0.291667	0.32	0.48	0.458333	0.208333	0.208333	0.208333	0.24	0.24	0.28	0.32	0.28	0.28	0.28	0.28	0.32	0.25	0.291667	0.32	0.291667	0.25	0.28	0.32	0.32	0.32	0.28	0.28	0.25	0.28	0.28	0.32	0.28	0.25	0.28	0.291667	0.291667	0.291667	0.25	0.32
cell157	0.88	0.88	0.916667	0.833333	0.32	0.28	0.36	0.52	0.434783	0.36	0.44	0.32	0.48	0.347826	0.24	0.24	0.24	0.2	0.2	0.16	0.2	0.24	0.24	0.2	0.2	0.28	0.24	0.28	0.24	0.25	0.208333	0.28	0.24	0.28	0.28	0.28	0.28	0.25	0.24	0.28	0.28	0.24	0.208333	0.28	0.32	0.2	0.25	0.208333	0.16
cell124	0.8	0.84	0.833333	0.75	0.28	0.32	0.32	0.48	0.391304	0.28	0.4	0.28	0.36	0.304348	0.24	0.24	0.24	0.2	0.2	0.24	0.28	0.24	0.24	0.28	0.2	0.28	0.24	0.28	0.16	0.32	0.28	0.28	0.24	0.32	0.28	0.2	0.2	0.24	0.28	0.2	0.32	0.28	0.28	0.32	0.36	0.24	0.32	0.28	0.16
cell159	0.84	0.88	0.875	0.791667	0.291667	0.333333	0.4	0.56	0.434783	0.36	0.416667	0.32	0.4	0.318182	0.208333	0.208333	0.208333	0.24	0.24	0.28	0.32	0.28	0.28	0.28	0.24	0.32	0.208333	0.25	0.2	0.36	0.32	0.28	0.24	0.32	0.32	0.28	0.28	0.32	0.32	0.28	0.32	0.28	0.28	0.32	0.333333	0.25	0.36	0.32	0.2
cell104	0.8	0.88	0.833333	0.75	0.24	0.28	0.32	0.48	0.304348	0.4	0.44	0.28	0.44	0.347826	0.2	0.2	0.2	0.2	0.2	0.24	0.28	0.24	0.24	0.2	0.2	0.2	0.2	0.24	0.24	0.32	0.28	0.2	0.16	0.24	0.28	0.28	0.28	0.32	0.28	0.2	0.24	0.2	0.2	0.24	0.32	0.28	0.32	0.28	0.16
cell12	0.84	0.88	0.88	0.84	0.28	0.32	0.32	0.416667	0.52	0.25	0.4	0.28	0.375	0.44	0.24	0.24	0.24	0.2	0.2	0.24	0.28	0.166667	0.24	0.28	0.24	0.208333	0.28	0.32	0.28	0.32	0.28	0.28	0.24	0.25	0.208333	0.2	0.2	0.24	0.28	0.2	0.36	0.32	0.32	0.32	0.36	0.28	0.32	0.28	0.2
cell376	0.88	0.88	0.875	0.791667	0.25	0.291667	0.28	0.48	0.375	0.36	0.375	0.24	0.32	0.434783	0.166667	0.166667	0.166667	0.2	0.2	0.24	0.28	0.24	0.24	0.24	0.24	0.28	0.166667	0.208333	0.24	0.24	0.2	0.24	0.28	0.28	0.2	0.24	0.16	0.2	0.28	0.24	0.28	0.24	0.24	0.28	0.291667	0.208333	0.28	0.28	0.24
cell7	0.708333	0.72	0.8	0.76	0.333333	0.291667	0.32	0.52	0.52	0.44	0.375	0.32	0.44	0.375	0.333333	0.333333	0.333333	0.36	0.36	0.32	0.36	0.4	0.4	0.32	0.4	0.44	0.375	0.416667	0.44	0.291667	0.333333	0.32	0.28	0.4	0.36	0.28	0.28	0.25	0.4	0.36	0.36	0.4	0.375	0.4	0.333333	0.36	0.26087	0.291667	0.36
cell169	0.92	0.88	0.875	0.782609	0.333333	0.375	0.36	0.56	0.391304	0.36	0.333333	0.32	0.44	0.380952	0.25	0.25	0.25	0.28	0.28	0.32	0.28	0.32	0.24	0.32	0.28	0.36	0.25	0.208333	0.32	0.25	0.208333	0.32	0.36	0.36	0.36	0.36	0.36	0.333333	0.28	0.36	0.32	0.28	0.25	0.32	0.291667	0.36	0.25	0.25	0.32
cell21	0.88	0.92	0.88	0.84	0.208333	0.25	0.32	0.48	0.44	0.333333	0.333333	0.36	0.44	0.5	0.208333	0.208333	0.208333	0.24	0.24	0.28	0.32	0.28	0.28	0.28	0.28	0.24	0.25	0.291667	0.28	0.291667	0.25	0.28	0.32	0.32	0.28	0.32	0.28	0.25	0.28	0.24	0.32	0.28	0.25	0.28	0.208333	0.36	0.208333	0.166667	0.32
cell65	0.84	0.84	0.791667	0.695652	0.208333	0.208333	0.32	0.44	0.48	0.4	0.375	0.32	0.52	0.391304	0.25	0.25	0.25	0.28	0.28	0.28	0.32	0.32	0.32	0.28	0.32	0.28	0.291667	0.333333	0.36	0.36	0.32	0.32	0.28	0.291667	0.36	0.36	0.36	0.36	0.28	0.28	0.32	0.28	0.32	0.28	0.25	0.36	0.32	0.28	0.28
cell208	0.84	0.84	0.8	0.84	0.24	0.28	0.2	0.4	0.4	0.36	0.44	0.28	0.44	0.52	0.28	0.28	0.28	0.24	0.24	0.28	0.32	0.28	0.28	0.32	0.28	0.24	0.32	0.36	0.32	0.208333	0.166667	0.32	0.36	0.36	0.32	0.28	0.28	0.25	0.28	0.2	0.36	0.32	0.291667	0.32	0.36	0.291667	0.25	0.25	0.32
cell214	0.8	0.8	0.88	0.84	0.291667	0.25	0.32	0.44	0.4	0.32	0.333333	0.36	0.52	0.416667	0.208333	0.208333	0.208333	0.24	0.24	0.2	0.16	0.28	0.2	0.2	0.28	0.32	0.25	0.208333	0.32	0.208333	0.25	0.2	0.24	0.28	0.32	0.24	0.32	0.291667	0.24	0.32	0.24	0.28	0.25	0.28	0.291667	0.28	0.291667	0.25	0.32
cell350	0.8	0.84	0.84	0.75	0.208333	0.25	0.32	0.4	0.4	0.32	0.208333	0.28	0.44	0.391304	0.166667	0.166667	0.166667	0.2	0.2	0.24	0.28	0.24	0.24	0.24	0.24	0.28	0.208333	0.25	0.28	0.32	0.28	0.24	0.28	0.28	0.28	0.2	0.2	0.24	0.28	0.2	0.32	0.28	0.28	0.28	0.25	0.28	0.28	0.24	0.28
cell256	0.84	0.88	0.84	0.84	0.2	0.24	0.24	0.36	0.36	0.32	0.32	0.32	0.48	0.52	0.2	0.2	0.2	0.16	0.16	0.2	0.24	0.2	0.2	0.24	0.2	0.16	0.24	0.28	0.24	0.208333	0.166667	0.24	0.28	0.28	0.24	0.24	0.24	0.208333	0.2	0.16	0.28	0.24	0.208333	0.24	0.28	0.28	0.208333	0.166667	0.24
cell9	0.84	0.84	0.8	0.72	0.2	0.24	0.16	0.36	0.4	0.32	0.4	0.24	0.36	0.52	0.28	0.28	0.28	0.24	0.24	0.28	0.32	0.28	0.28	0.32	0.28	0.24	0.32	0.36	0.32	0.208333	0.166667	0.32	0.36	0.36	0.28	0.24	0.2	0.166667	0.28	0.16	0.36	0.32	0.291667	0.32	0.36	0.32	0.25	0.25	0.32
cell220	0.8	0.8	0.84	0.76	0.28	0.32	0.24	0.44	0.44	0.32	0.25	0.32	0.48	0.36	0.28	0.28	0.28	0.24	0.24	0.28	0.32	0.28	0.28	0.32	0.28	0.32	0.32	0.36	0.32	0.208333	0.25	0.24	0.28	0.36	0.32	0.16	0.24	0.208333	0.28	0.24	0.28	0.32	0.291667	0.24	0.28	0.32	0.291667	0.25	0.32
cell40	0.76	0.76	0.76	0.68	0.24	0.28	0.28	0.36	0.36	0.32	0.36	0.36	0.44	0.52	0.28	0.28	0.28	0.24	0.24	0.28	0.32	0.28	0.28	0.32	0.28	0.24	0.24	0.28	0.16	0.32	0.28	0.32	0.36	0.36	0.32	0.32	0.32	0.32	0.24	0.24	0.24	0.2	0.24	0.28	0.32	0.28	0.32	0.28	0.24
cell227	0.8	0.76	0.75	0.666667	0.28	0.32	0.36	0.36	0.25	0.28	0.32	0.28	0.36	0.458333	0.24	0.24	0.24	0.24	0.24	0.28	0.24	0.28	0.2	0.24	0.28	0.32	0.24	0.2	0.28	0.32	0.28	0.24	0.28	0.28	0.24	0.32	0.24	0.24	0.2	0.32	0.2	0.16	0.2	0.2	0.28	0.32	0.32	0.28	0.28
cell149	0.76	0.8	0.833333	0.791667	0.32	0.36	0.28	0.56	0.434783	0.36	0.36	0.36	0.48	0.217391	0.28	0.28	0.28	0.24	0.24	0.28	0.32	0.28	0.28	0.32	0.24	0.32	0.28	0.32	0.28	0.28	0.32	0.24	0.28	0.36	0.32	0.16	0.24	0.28	0.32	0.24	0.28	0.32	0.32	0.28	0.24	0.28	0.28	0.24	0.28
cell131	0.84	0.8	0.791667	0.708333	0.32	0.36	0.36	0.4	0.26087	0.32	0.36	0.36	0.32	0.434783	0.28	0.28	0.28	0.24	0.24	0.28	0.32	0.28	0.28	0.32	0.24	0.32	0.28	0.32	0.2	0.32	0.28	0.32	0.36	0.36	0.24	0.32	0.24	0.24	0.24	0.32	0.28	0.24	0.28	0.28	0.32	0.32	0.32	0.28	0.28
cell248	0.84	0.8	0.8	0.8	0.32	0.36	0.32	0.52	0.44	0.4	0.291667	0.24	0.4	0.48	0.24	0.24	0.24	0.24	0.24	0.28	0.32	0.28	0.28	0.24	0.28	0.32	0.28	0.32	0.32	0.208333	0.166667	0.24	0.28	0.28	0.32	0.32	0.32	0.291667	0.28	0.32	0.28	0.24	0.208333	0.24	0.24	0.36	0.166667	0.166667	0.32
cell54	0.833333	0.84	0.88	0.92	0.333333	0.375	0.4	0.56	0.48	0.36	0.375	0.36	0.458333	0.541667	0.25	0.25	0.25	0.28	0.28	0.32	0.28	0.25	0.24	0.32	0.32	0.291667	0.208333	0.166667	0.28	0.291667	0.25	0.32	0.36	0.291667	0.36	0.36	0.36	0.333333	0.28	0.36	0.28	0.24	0.208333	0.32	0.333333	0.32	0.26087	0.291667	0.28
cell372	0.76	0.76	0.8	0.8	0.375	0.416667	0.4	0.56	0.48	0.36	0.416667	0.36	0.4	0.583333	0.25	0.25	0.25	0.28	0.28	0.32	0.28	0.32	0.24	0.32	0.32	0.36	0.208333	0.166667	0.2	0.32	0.28	0.32	0.36	0.36	0.32	0.36	0.32	0.36	0.32	0.36	0.32	0.28	0.28	0.36	0.375	0.32	0.36	0.36	0.28
cell71	0.875	0.92	0.909091	0.818182	0.36	0.36	0.32	0.52	0.458333	0.4	0.48	0.36	0.44	0.5	0.24	0.24	0.24	0.2	0.2	0.2	0.24	0.24	0.24	0.24	0.24	0.28	0.24	0.28	0.24	0.24	0.24	0.24	0.28	0.25	0.2	0.24	0.2	0.24	0.28	0.28	0.28	0.28	0.28	0.32	0.36	0.24	0.25	0.28	0.24
cell277	0.88	0.88	0.875	0.782609	0.36	0.4	0.32	0.44	0.375	0.4	0.44	0.32	0.4	0.478261	0.24	0.24	0.24	0.2	0.2	0.24	0.28	0.24	0.24	0.28	0.24	0.28	0.24	0.28	0.24	0.24	0.2	0.28	0.32	0.32	0.2	0.28	0.2	0.24	0.28	0.28	0.32	0.28	0.28	0.32	0.36	0.28	0.28	0.28	0.24
cell10	0.8	0.84	0.88	0.88	0.32	0.36	0.36	0.48	0.44	0.36	0.28	0.36	0.458333	0.48	0.24	0.24	0.24	0.2	0.2	0.24	0.28	0.166667	0.24	0.28	0.24	0.208333	0.2	0.24	0.2	0.32	0.28	0.28	0.32	0.25	0.28	0.24	0.24	0.28	0.28	0.24	0.28	0.24	0.24	0.32	0.28	0.166667	0.24	0.2	0.2
cell37	0.88	0.88	0.88	0.8	0.25	0.291667	0.28	0.5	0.48	0.44	0.391304	0.25	0.48	0.5	0.25	0.25	0.25	0.28	0.28	0.32	0.36	0.32	0.32	0.32	0.32	0.28	0.208333	0.25	0.28	0.25	0.208333	0.32	0.32	0.36	0.36	0.36	0.36	0.333333	0.32	0.28	0.28	0.24	0.208333	0.32	0.333333	0.32	0.291667	0.291667	0.24
cell283	0.92	0.92	0.88	0.8	0.208333	0.25	0.24	0.416667	0.44	0.4	0.416667	0.208333	0.4	0.5	0.208333	0.208333	0.208333	0.24	0.24	0.28	0.32	0.28	0.28	0.28	0.28	0.24	0.25	0.291667	0.32	0.208333	0.166667	0.28	0.28	0.32	0.28	0.32	0.28	0.25	0.28	0.24	0.32	0.28	0.25	0.28	0.291667	0.36	0.25	0.25	0.28
cell33	0.84	0.84	0.88	0.84	0.24	0.2	0.28	0.48	0.44	0.291667	0.44	0.36	0.48	0.52	0.32	0.32	0.32	0.28	0.28	0.24	0.28	0.32	0.32	0.28	0.32	0.28	0.28	0.32	0.24	0.36	0.32	0.36	0.4	0.36	0.36	0.32	0.32	0.32	0.28	0.24	0.28	0.24	0.28	0.32	0.36	0.166667	0.36	0.32	0.28
cell28	0.8	0.76	0.76	0.72	0.36	0.4	0.32	0.52	0.48	0.4	0.48	0.32	0.32	0.44	0.28	0.28	0.28	0.24	0.24	0.28	0.32	0.28	0.28	0.32	0.2	0.32	0.32	0.36	0.32	0.208333	0.166667	0.32	0.36	0.36	0.32	0.32	0.32	0.291667	0.28	0.32	0.36	0.32	0.291667	0.24	0.28	0.36	0.25	0.25	0.32
cell193	0.75	0.84	0.833333	0.833333	0.4	0.44	0.32	0.56	0.434783	0.52	0.44	0.48	0.6	0.478261	0.36	0.36	0.36	0.32	0.32	0.36	0.4	0.36	0.36	0.4	0.32	0.32	0.36	0.4	0.36	0.32	0.36	0.32	0.36	0.44	0.4	0.32	0.4	0.44	0.4	0.32	0.36	0.4	0.4	0.44	0.4	0.4	0.291667	0.32	0.36
cell278	0.84	0.84	0.84	0.8	0.36	0.4	0.4	0.36	0.291667	0.32	0.333333	0.4	0.44	0.5	0.28	0.28	0.28	0.24	0.24	0.28	0.24	0.28	0.2	0.32	0.24	0.32	0.32	0.28	0.32	0.291667	0.25	0.32	0.36	0.36	0.24	0.32	0.24	0.208333	0.24	0.32	0.36	0.32	0.291667	0.32	0.36	0.36	0.291667	0.25	0.32
cell138	0.92	0.88	0.916667	0.833333	0.32	0.36	0.28	0.5	0.434783	0.36	0.375	0.291667	0.48	0.304348	0.28	0.28	0.28	0.24	0.24	0.28	0.32	0.28	0.28	0.32	0.24	0.32	0.28	0.32	0.28	0.24	0.28	0.24	0.24	0.36	0.32	0.24	0.32	0.32	0.24	0.32	0.2	0.24	0.28	0.28	0.32	0.32	0.32	0.28	0.24
cell360	0.8	0.76	0.8	0.8	0.36	0.4	0.36	0.64	0.52	0.44	0.416667	0.28	0.44	0.56	0.32	0.32	0.32	0.32	0.32	0.36	0.4	0.36	0.36	0.32	0.36	0.4	0.28	0.32	0.32	0.291667	0.25	0.32	0.36	0.36	0.4	0.36	0.36	0.333333	0.36	0.36	0.28	0.24	0.208333	0.32	0.4	0.291667	0.333333	0.333333	0.32
cell122	0.92	0.96	0.958333	0.958333	0.36	0.4	0.4	0.52	0.391304	0.4	0.48	0.4	0.458333	0.434783	0.28	0.28	0.28	0.24	0.24	0.28	0.32	0.208333	0.28	0.32	0.24	0.25	0.28	0.32	0.28	0.36	0.32	0.32	0.36	0.291667	0.32	0.28	0.28	0.32	0.32	0.28	0.36	0.32	0.32	0.36	0.4	0.25	0.36	0.32	0.28
cell356	0.833333	0.84	0.916667	0.875	0.375	0.375	0.36	0.68	0.6	0.48	0.347826	0.4	0.56	0.458333	0.291667	0.291667	0.291667	0.32	0.32	0.32	0.36	0.36	0.36	0.32	0.36	0.4	0.25	0.291667	0.32	0.25	0.291667	0.28	0.32	0.333333	0.4	0.32	0.4	0.375	0.36	0.4	0.24	0.28	0.25	0.36	0.291667	0.32	0.217391	0.25	0.32
cell78	0.88	0.88	0.92	0.88	0.291667	0.25	0.4	0.6	0.56	0.36	0.416667	0.36	0.375	0.5	0.25	0.25	0.25	0.28	0.28	0.24	0.28	0.25	0.32	0.24	0.32	0.291667	0.291667	0.333333	0.28	0.333333	0.291667	0.32	0.36	0.25	0.36	0.32	0.32	0.291667	0.32	0.32	0.36	0.32	0.291667	0.28	0.291667	0.25	0.333333	0.291667	0.36
cell296	0.88	0.84	0.88	0.8	0.208333	0.166667	0.32	0.52	0.48	0.28	0.333333	0.28	0.36	0.416667	0.208333	0.208333	0.208333	0.24	0.24	0.2	0.24	0.28	0.28	0.2	0.28	0.32	0.25	0.291667	0.24	0.32	0.28	0.28	0.32	0.28	0.32	0.28	0.28	0.28	0.24	0.28	0.28	0.24	0.28	0.2	0.208333	0.208333	0.32	0.28	0.32
cell140	0.84	0.88	0.869565	0.782609	0.36	0.36	0.44	0.583333	0.434783	0.375	0.48	0.36	0.48	0.391304	0.24	0.24	0.24	0.24	0.24	0.24	0.28	0.28	0.28	0.2	0.24	0.32	0.24	0.28	0.28	0.36	0.32	0.24	0.28	0.208333	0.25	0.32	0.32	0.36	0.32	0.32	0.28	0.24	0.24	0.2	0.28	0.28	0.36	0.32	0.28
cell110	0.8	0.84	0.875	0.833333	0.4	0.44	0.36	0.56	0.478261	0.4	0.4	0.4	0.56	0.304348	0.28	0.28	0.28	0.24	0.24	0.28	0.28	0.28	0.24	0.32	0.24	0.32	0.28	0.28	0.28	0.28	0.32	0.24	0.2	0.36	0.32	0.24	0.32	0.36	0.25	0.32	0.28	0.32	0.32	0.36	0.32	0.32	0.28	0.24	0.2
cell126	0.84	0.8	0.782609	0.73913	0.36	0.4	0.36	0.56	0.478261	0.4	0.4	0.4	0.52	0.304348	0.36	0.36	0.36	0.32	0.32	0.36	0.4	0.36	0.36	0.4	0.32	0.4	0.36	0.4	0.36	0.36	0.36	0.36	0.4	0.44	0.4	0.32	0.36	0.36	0.32	0.36	0.32	0.32	0.36	0.28	0.24	0.333333	0.32	0.28	0.36
cell341	0.8	0.76	0.8	0.76	0.375	0.416667	0.4	0.48	0.44	0.48	0.347826	0.32	0.52	0.458333	0.291667	0.291667	0.291667	0.32	0.32	0.36	0.4	0.36	0.36	0.36	0.36	0.4	0.25	0.291667	0.32	0.291667	0.25	0.36	0.32	0.4	0.4	0.4	0.4	0.375	0.36	0.4	0.32	0.28	0.25	0.36	0.375	0.36	0.333333	0.333333	0.24
cell315	0.88	0.88	0.88	0.833333	0.333333	0.375	0.44	0.52	0.52	0.44	0.347826	0.36	0.416667	0.434783	0.25	0.25	0.25	0.28	0.28	0.32	0.36	0.25	0.32	0.32	0.32	0.291667	0.291667	0.333333	0.36	0.333333	0.291667	0.32	0.28	0.291667	0.28	0.36	0.28	0.25	0.32	0.36	0.36	0.32	0.291667	0.32	0.291667	0.4	0.291667	0.25	0.28
cell211	0.833333	0.84	0.92	0.88	0.4	0.36	0.32	0.56	0.56	0.36	0.375	0.4	0.5	0.56	0.32	0.32	0.32	0.28	0.28	0.24	0.2	0.25	0.24	0.28	0.32	0.291667	0.36	0.32	0.36	0.208333	0.25	0.28	0.32	0.291667	0.36	0.28	0.36	0.333333	0.28	0.36	0.32	0.36	0.333333	0.36	0.4	0.32	0.26087	0.291667	0.36
cell308	0.72	0.72	0.72	0.64	0.32	0.36	0.32	0.4	0.36	0.4	0.36	0.2	0.32	0.44	0.28	0.28	0.28	0.28	0.28	0.32	0.36	0.32	0.32	0.28	0.32	0.36	0.32	0.36	0.36	0.32	0.28	0.28	0.24	0.32	0.28	0.28	0.2	0.24	0.36	0.28	0.36	0.32	0.32	0.28	0.36	0.36	0.36	0.36	0.28
cell2	0.84	0.84	0.84	0.84	0.291667	0.333333	0.4	0.541667	0.52	0.36	0.416667	0.291667	0.36	0.458333	0.208333	0.208333	0.208333	0.24	0.24	0.28	0.32	0.28	0.28	0.28	0.2	0.32	0.25	0.291667	0.24	0.291667	0.25	0.28	0.28	0.32	0.32	0.32	0.32	0.291667	0.28	0.32	0.32	0.28	0.25	0.28	0.291667	0.36	0.291667	0.25	0.28
cell232	0.76	0.8	0.8	0.76	0.24	0.28	0.24	0.44	0.36	0.4	0.28	0.32	0.48	0.44	0.28	0.28	0.28	0.28	0.28	0.32	0.36	0.32	0.32	0.28	0.32	0.28	0.32	0.36	0.36	0.25	0.291667	0.2	0.24	0.32	0.36	0.24	0.32	0.291667	0.32	0.24	0.24	0.28	0.25	0.28	0.28	0.333333	0.25	0.208333	0.36
cell204	0.88	0.92	0.96	0.916667	0.291667	0.25	0.4	0.541667	0.56	0.4	0.375	0.291667	0.52	0.434783	0.208333	0.208333	0.208333	0.24	0.24	0.2	0.24	0.28	0.28	0.2	0.28	0.32	0.25	0.291667	0.32	0.36	0.32	0.28	0.28	0.28	0.32	0.28	0.28	0.32	0.32	0.28	0.36	0.32	0.32	0.32	0.291667	0.208333	0.32	0.28	0.28
cell381	0.76	0.76	0.76	0.72	0.208333	0.25	0.16	0.44	0.4	0.4	0.416667	0.28	0.44	0.416667	0.291667	0.291667	0.291667	0.32	0.32	0.36	0.4	0.36	0.36	0.36	0.36	0.32	0.333333	0.375	0.4	0.208333	0.25	0.28	0.32	0.4	0.4	0.24	0.32	0.291667	0.36	0.24	0.32	0.36	0.333333	0.36	0.375	0.4	0.333333	0.333333	0.4
cell318	0.72	0.76	0.72	0.75	0.333333	0.375	0.44	0.48	0.44	0.48	0.416667	0.48	0.56	0.478261	0.333333	0.333333	0.333333	0.36	0.36	0.4	0.44	0.4	0.4	0.4	0.4	0.36	0.375	0.416667	0.36	0.416667	0.375	0.4	0.44	0.44	0.44	0.44	0.44	0.416667	0.4	0.36	0.44	0.4	0.375	0.32	0.291667	0.48	0.375	0.333333	0.44
cell189	0.88	0.84	0.833333	0.833333	0.291667	0.333333	0.4	0.458333	0.347826	0.4	0.333333	0.291667	0.48	0.272727	0.25	0.25	0.25	0.28	0.28	0.32	0.36	0.32	0.32	0.32	0.28	0.36	0.25	0.291667	0.32	0.36	0.32	0.32	0.32	0.36	0.36	0.36	0.36	0.36	0.28	0.36	0.28	0.24	0.28	0.28	0.208333	0.36	0.28	0.24	0.28
cell120	0.8	0.833333	0.833333	0.75	0.4	0.44	0.44	0.48	0.391304	0.48	0.48	0.44	0.56	0.478261	0.32	0.32	0.32	0.28	0.28	0.32	0.36	0.32	0.32	0.36	0.28	0.32	0.32	0.36	0.32	0.4	0.36	0.36	0.32	0.4	0.32	0.36	0.32	0.36	0.36	0.32	0.4	0.36	0.36	0.4	0.44	0.36	0.4	0.36	0.24
cell217	0.76	0.72	0.75	0.652174	0.4	0.44	0.36	0.48	0.375	0.44	0.4	0.44	0.44	0.391304	0.36	0.36	0.36	0.32	0.32	0.36	0.4	0.36	0.36	0.4	0.28	0.4	0.36	0.4	0.36	0.32	0.36	0.32	0.36	0.44	0.32	0.32	0.32	0.32	0.32	0.4	0.28	0.32	0.36	0.36	0.36	0.4	0.36	0.32	0.36
cell62	0.76	0.76	0.84	0.84	0.44	0.48	0.4	0.458333	0.48	0.4	0.48	0.416667	0.583333	0.48	0.36	0.36	0.36	0.32	0.32	0.36	0.32	0.291667	0.28	0.4	0.36	0.333333	0.32	0.28	0.32	0.291667	0.333333	0.32	0.32	0.375	0.4	0.32	0.4	0.375	0.32	0.4	0.28	0.32	0.291667	0.4	0.44	0.36	0.375	0.333333	0.28
cell325	0.72	0.72	0.84	0.8	0.375	0.333333	0.4	0.56	0.52	0.48	0.333333	0.4	0.6	0.375	0.291667	0.291667	0.291667	0.32	0.32	0.28	0.32	0.36	0.36	0.28	0.36	0.4	0.25	0.291667	0.32	0.291667	0.333333	0.28	0.24	0.36	0.4	0.32	0.4	0.375	0.36	0.4	0.24	0.28	0.25	0.36	0.291667	0.28	0.291667	0.25	0.24
cell132	0.76	0.84	0.826087	0.73913	0.291667	0.25	0.36	0.458333	0.347826	0.4	0.416667	0.375	0.56	0.409091	0.333333	0.333333	0.333333	0.36	0.36	0.32	0.28	0.4	0.32	0.32	0.36	0.36	0.333333	0.291667	0.4	0.44	0.44	0.36	0.36	0.4	0.44	0.32	0.36	0.4	0.4	0.28	0.4	0.4	0.4	0.44	0.458333	0.32	0.48	0.44	0.36
cell26	0.88	0.88	0.826087	0.73913	0.25	0.291667	0.24	0.56	0.458333	0.4	0.458333	0.32	0.4	0.478261	0.291667	0.291667	0.291667	0.32	0.32	0.36	0.4	0.36	0.36	0.36	0.36	0.32	0.291667	0.333333	0.28	0.25	0.25	0.32	0.36	0.4	0.4	0.32	0.36	0.333333	0.36	0.28	0.32	0.32	0.291667	0.36	0.375	0.333333	0.333333	0.333333	0.36
cell14	0.76	0.76	0.75	0.791667	0.458333	0.458333	0.56	0.56	0.56	0.56	0.416667	0.52	0.6	0.666667	0.375	0.375	0.375	0.4	0.4	0.4	0.44	0.44	0.44	0.4	0.44	0.48	0.416667	0.458333	0.48	0.458333	0.416667	0.44	0.48	0.416667	0.4	0.48	0.4	0.375	0.44	0.48	0.48	0.44	0.416667	0.44	0.375	0.48	0.375	0.333333	0.48
cell64	0.76	0.8	0.88	0.8	0.4	0.36	0.4	0.5	0.48	0.375	0.48	0.4	0.44	0.56	0.32	0.32	0.32	0.32	0.32	0.28	0.28	0.36	0.32	0.24	0.36	0.4	0.36	0.36	0.4	0.36	0.4	0.24	0.28	0.32	0.25	0.28	0.28	0.32	0.333333	0.36	0.32	0.36	0.36	0.36	0.44	0.291667	0.44	0.4	0.4
cell46	0.88	0.92	0.916667	0.875	0.375	0.416667	0.44	0.478261	0.56	0.4	0.333333	0.375	0.6	0.5	0.25	0.25	0.25	0.28	0.28	0.32	0.28	0.32	0.24	0.32	0.32	0.36	0.291667	0.25	0.36	0.36	0.36	0.28	0.28	0.36	0.36	0.32	0.36	0.4	0.32	0.36	0.36	0.36	0.36	0.36	0.291667	0.4	0.32	0.28	0.32
cell168	0.76	0.68	0.708333	0.625	0.4	0.44	0.32	0.6	0.391304	0.36	0.44	0.32	0.36	0.347826	0.36	0.36	0.36	0.36	0.36	0.4	0.36	0.4	0.32	0.36	0.36	0.44	0.36	0.32	0.32	0.28	0.32	0.28	0.32	0.4	0.44	0.36	0.44	0.44	0.32	0.44	0.24	0.28	0.32	0.24	0.32	0.44	0.4	0.4	0.4
cell52	0.76	0.72	0.76	0.72	0.36	0.4	0.32	0.44	0.52	0.4	0.48	0.36	0.48	0.36	0.32	0.32	0.32	0.28	0.28	0.32	0.36	0.32	0.32	0.36	0.32	0.36	0.36	0.4	0.36	0.28	0.32	0.28	0.24	0.4	0.36	0.28	0.36	0.36	0.28	0.36	0.28	0.32	0.36	0.28	0.32	0.4	0.36	0.32	0.28
cell351	0.84	0.84	0.826087	0.772727	0.416667	0.416667	0.4	0.6	0.52	0.52	0.5	0.4	0.44	0.478261	0.291667	0.291667	0.291667	0.32	0.32	0.32	0.36	0.36	0.36	0.32	0.28	0.4	0.333333	0.375	0.4	0.32	0.32	0.32	0.36	0.333333	0.36	0.36	0.36	0.4	0.4	0.4	0.4	0.4	0.4	0.4	0.375	0.4	0.36	0.36	0.4
cell368	0.68	0.72	0.8	0.88	0.416667	0.458333	0.44	0.6	0.52	0.52	0.458333	0.48	0.52	0.458333	0.333333	0.333333	0.333333	0.36	0.36	0.4	0.44	0.4	0.4	0.4	0.4	0.44	0.291667	0.333333	0.36	0.4	0.44	0.32	0.36	0.44	0.4	0.32	0.36	0.4	0.44	0.4	0.32	0.36	0.36	0.44	0.375	0.333333	0.4	0.36	0.36
cell380	0.76	0.84	0.88	0.833333	0.375	0.333333	0.4	0.5	0.52	0.434783	0.583333	0.52	0.5	0.565217	0.333333	0.333333	0.333333	0.36	0.36	0.32	0.36	0.333333	0.4	0.32	0.4	0.291667	0.375	0.416667	0.4	0.4	0.44	0.32	0.36	0.333333	0.291667	0.36	0.36	0.4	0.44	0.36	0.4	0.44	0.44	0.44	0.458333	0.4	0.48	0.44	0.44
cell18	0.68	0.76	0.8	0.72	0.36	0.4	0.32	0.52	0.48	0.44	0.52	0.48	0.48	0.52	0.36	0.36	0.36	0.32	0.32	0.36	0.36	0.36	0.32	0.4	0.28	0.32	0.32	0.32	0.32	0.36	0.4	0.32	0.36	0.44	0.4	0.28	0.36	0.4	0.333333	0.28	0.32	0.36	0.36	0.44	0.48	0.291667	0.44	0.4	0.32
cell364	0.791667	0.8	0.84	0.791667	0.44	0.4	0.48	0.64	0.6	0.52	0.56	0.36	0.416667	0.541667	0.36	0.36	0.36	0.36	0.36	0.32	0.36	0.333333	0.4	0.28	0.4	0.375	0.4	0.44	0.44	0.375	0.333333	0.36	0.32	0.291667	0.44	0.44	0.44	0.416667	0.4	0.44	0.4	0.36	0.333333	0.36	0.44	0.4	0.347826	0.375	0.36
cell257	0.76	0.72	0.76	0.76	0.4	0.44	0.44	0.458333	0.52	0.291667	0.44	0.4	0.56	0.52	0.4	0.4	0.4	0.36	0.36	0.4	0.36	0.4	0.32	0.44	0.4	0.44	0.36	0.32	0.32	0.44	0.4	0.44	0.4	0.48	0.44	0.4	0.4	0.4	0.32	0.4	0.36	0.32	0.36	0.4	0.44	0.333333	0.44	0.4	0.28
cell156	0.76	0.76	0.791667	0.791667	0.458333	0.416667	0.48	0.64	0.521739	0.56	0.583333	0.44	0.5	0.454545	0.375	0.375	0.375	0.4	0.4	0.36	0.4	0.375	0.44	0.36	0.4	0.416667	0.375	0.416667	0.44	0.44	0.4	0.44	0.48	0.375	0.48	0.44	0.44	0.48	0.48	0.44	0.48	0.44	0.44	0.4	0.416667	0.333333	0.48	0.48	0.44
cell80	0.666667	0.68	0.708333	0.625	0.375	0.333333	0.36	0.6	0.458333	0.44	0.5	0.48	0.48	0.521739	0.416667	0.416667	0.416667	0.44	0.44	0.4	0.36	0.48	0.4	0.4	0.4	0.44	0.416667	0.375	0.4	0.4	0.44	0.4	0.44	0.48	0.52	0.44	0.52	0.52	0.4	0.44	0.36	0.4	0.44	0.44	0.458333	0.44	0.458333	0.48	0.48
cell309	0.72	0.68	0.72	0.666667	0.5	0.458333	0.52	0.6	0.56	0.6	0.5	0.48	0.52	0.565217	0.416667	0.416667	0.416667	0.44	0.44	0.4	0.44	0.48	0.48	0.4	0.48	0.52	0.458333	0.5	0.52	0.416667	0.375	0.48	0.52	0.48	0.48	0.52	0.48	0.458333	0.48	0.52	0.52	0.48	0.458333	0.4	0.375	0.48	0.416667	0.416667	0.52
cell263	0.72	0.72	0.75	0.652174	0.52	0.52	0.6	0.625	0.6	0.541667	0.6	0.48	0.56	0.458333	0.44	0.44	0.44	0.44	0.44	0.44	0.48	0.48	0.48	0.4	0.4	0.52	0.4	0.44	0.44	0.5	0.458333	0.44	0.4	0.416667	0.416667	0.52	0.48	0.458333	0.48	0.52	0.4	0.36	0.333333	0.36	0.4	0.44	0.458333	0.416667	0.36
cell348	0.68	0.68	0.708333	0.833333	0.458333	0.458333	0.48	0.64	0.56	0.6	0.583333	0.6	0.583333	0.541667	0.5	0.5	0.5	0.52	0.52	0.52	0.56	0.5	0.56	0.52	0.56	0.458333	0.458333	0.5	0.44	0.52	0.56	0.48	0.52	0.478261	0.56	0.52	0.56	0.56	0.52	0.52	0.4	0.44	0.48	0.48	0.416667	0.52	0.52	0.48	0.52
cell150	0.92	0.92	0.913043	0.818182	0.416667	0.458333	0.48	0.583333	0.521739	0.458333	0.5	0.48	0.56	0.428571	0.375	0.375	0.375	0.4	0.4	0.44	0.48	0.44	0.44	0.44	0.4	0.48	0.375	0.416667	0.44	0.416667	0.416667	0.4	0.44	0.48	0.375	0.4	0.4	0.375	0.44	0.44	0.4	0.4	0.375	0.44	0.416667	0.416667	0.416667	0.375	0.44
cell160	0.88	0.84	0.826087	0.73913	0.333333	0.375	0.4	0.56	0.434783	0.4	0.458333	0.4	0.4	0.409091	0.333333	0.333333	0.333333	0.36	0.36	0.4	0.44	0.4	0.4	0.4	0.36	0.44	0.333333	0.375	0.32	0.4	0.4	0.36	0.4	0.44	0.4	0.36	0.36	0.36	0.36	0.4	0.32	0.32	0.36	0.36	0.375	0.375	0.44	0.4	0.4
cell164	0.916667	0.88	0.869565	0.826087	0.36	0.4	0.36	0.583333	0.434783	0.375	0.48	0.32	0.375	0.434783	0.36	0.36	0.36	0.36	0.36	0.4	0.44	0.333333	0.4	0.36	0.36	0.375	0.36	0.4	0.4	0.36	0.36	0.32	0.36	0.333333	0.375	0.36	0.4	0.4	0.36	0.4	0.28	0.28	0.32	0.32	0.4	0.375	0.375	0.4	0.4
cell36	0.916667	0.92	0.913043	0.826087	0.44	0.48	0.4	0.6	0.521739	0.48	0.56	0.4	0.52	0.434783	0.4	0.4	0.4	0.36	0.36	0.4	0.44	0.4	0.4	0.44	0.36	0.44	0.4	0.44	0.4	0.333333	0.333333	0.4	0.36	0.48	0.4	0.36	0.36	0.333333	0.4	0.4	0.4	0.4	0.375	0.44	0.48	0.375	0.347826	0.375	0.32
cell128	0.92	0.88	0.863636	0.772727	0.44	0.44	0.36	0.541667	0.478261	0.48	0.56	0.333333	0.44	0.478261	0.4	0.4	0.4	0.36	0.36	0.36	0.4	0.4	0.4	0.4	0.36	0.44	0.4	0.44	0.4	0.291667	0.291667	0.4	0.4	0.416667	0.36	0.36	0.32	0.291667	0.4	0.4	0.4	0.4	0.375	0.44	0.48	0.333333	0.375	0.375	0.36
cell105	0.84	0.88	0.833333	0.75	0.291667	0.333333	0.4	0.52	0.416667	0.48	0.434783	0.4	0.48	0.434783	0.333333	0.333333	0.333333	0.36	0.36	0.4	0.44	0.4	0.4	0.4	0.32	0.36	0.333333	0.375	0.4	0.416667	0.375	0.4	0.36	0.44	0.4	0.4	0.36	0.333333	0.4	0.32	0.4	0.36	0.333333	0.4	0.416667	0.375	0.416667	0.375	0.32
cell53	0.916667	0.916667	0.913043	0.909091	0.4	0.44	0.36	0.64	0.521739	0.48	0.52	0.44	0.56	0.454545	0.36	0.36	0.36	0.32	0.32	0.36	0.4	0.36	0.36	0.4	0.32	0.36	0.36	0.4	0.36	0.291667	0.291667	0.36	0.4	0.44	0.4	0.36	0.4	0.375	0.36	0.36	0.36	0.36	0.333333	0.4	0.4	0.4	0.26087	0.291667	0.36
cell170	0.916667	0.92	0.913043	0.826087	0.4	0.44	0.36	0.5	0.434783	0.36	0.44	0.4	0.52	0.478261	0.4	0.4	0.4	0.36	0.36	0.4	0.36	0.4	0.32	0.44	0.36	0.44	0.4	0.36	0.4	0.333333	0.333333	0.4	0.44	0.48	0.44	0.32	0.36	0.333333	0.36	0.36	0.4	0.4	0.375	0.44	0.48	0.4	0.347826	0.375	0.4
cell81	0.916667	0.92	0.96	0.869565	0.333333	0.375	0.32	0.56	0.52	0.44	0.416667	0.36	0.48	0.363636	0.291667	0.291667	0.291667	0.32	0.32	0.36	0.4	0.36	0.36	0.36	0.36	0.4	0.333333	0.375	0.4	0.25	0.291667	0.28	0.32	0.4	0.36	0.28	0.32	0.291667	0.36	0.36	0.32	0.36	0.333333	0.36	0.333333	0.375	0.26087	0.291667	0.4
cell51	0.8	0.76	0.76	0.72	0.458333	0.5	0.56	0.5	0.6	0.416667	0.541667	0.48	0.458333	0.541667	0.458333	0.458333	0.458333	0.48	0.48	0.52	0.52	0.458333	0.48	0.52	0.52	0.5	0.5	0.5	0.52	0.56	0.52	0.52	0.48	0.5	0.44	0.52	0.44	0.44	0.416667	0.52	0.52	0.48	0.52	0.4	0.416667	0.541667	0.56	0.52	0.48
cell133	0.84	0.88	0.916667	0.875	0.416667	0.375	0.52	0.541667	0.434783	0.458333	0.478261	0.48	0.56	0.5	0.291667	0.291667	0.291667	0.32	0.32	0.28	0.32	0.36	0.36	0.28	0.32	0.4	0.291667	0.333333	0.36	0.44	0.4	0.36	0.4	0.36	0.291667	0.4	0.36	0.4	0.4	0.4	0.4	0.36	0.36	0.4	0.416667	0.32	0.44	0.4	0.36
cell247	0.88	0.92	0.96	0.88	0.333333	0.291667	0.44	0.541667	0.56	0.304348	0.391304	0.4	0.48	0.583333	0.25	0.25	0.25	0.28	0.28	0.24	0.28	0.32	0.32	0.24	0.32	0.36	0.291667	0.333333	0.32	0.4	0.36	0.32	0.36	0.32	0.25	0.32	0.28	0.32	0.36	0.32	0.4	0.36	0.36	0.36	0.375	0.25	0.4	0.36	0.36
cell167	0.8	0.88	0.826087	0.782609	0.416667	0.458333	0.48	0.521739	0.478261	0.5	0.565217	0.56	0.6	0.545455	0.375	0.375	0.375	0.4	0.4	0.44	0.48	0.44	0.44	0.44	0.4	0.4	0.375	0.416667	0.36	0.48	0.48	0.4	0.44	0.48	0.416667	0.44	0.48	0.52	0.48	0.4	0.44	0.44	0.44	0.48	0.5	0.48	0.52	0.48	0.44
cell246	0.833333	0.88	0.875	0.791667	0.333333	0.375	0.36	0.541667	0.56	0.36	0.416667	0.36	0.4	0.541667	0.291667	0.291667	0.291667	0.32	0.32	0.36	0.36	0.36	0.32	0.36	0.36	0.4	0.333333	0.333333	0.32	0.36	0.36	0.32	0.36	0.4	0.4	0.28	0.32	0.36	0.333333	0.32	0.4	0.4	0.4	0.4	0.416667	0.4	0.375	0.4	0.4
cell261	0.84	0.88	0.916667	0.916667	0.416667	0.416667	0.44	0.5	0.52	0.48	0.5	0.416667	0.541667	0.5	0.291667	0.291667	0.291667	0.32	0.32	0.32	0.32	0.291667	0.32	0.32	0.36	0.333333	0.333333	0.333333	0.4	0.36	0.4	0.28	0.28	0.26087	0.36	0.32	0.36	0.4	0.333333	0.4	0.36	0.4	0.4	0.4	0.416667	0.4	0.44	0.4	0.36
cell285	0.88	0.84	0.88	0.84	0.375	0.416667	0.4	0.391304	0.48	0.375	0.391304	0.375	0.56	0.458333	0.375	0.375	0.375	0.4	0.4	0.44	0.44	0.44	0.4	0.44	0.44	0.48	0.416667	0.416667	0.48	0.4	0.44	0.36	0.36	0.48	0.375	0.36	0.4	0.4	0.333333	0.44	0.36	0.4	0.44	0.4	0.416667	0.458333	0.48	0.44	0.44
cell265	0.88	0.92	0.92	0.96	0.416667	0.458333	0.52	0.565217	0.583333	0.458333	0.541667	0.416667	0.458333	0.565217	0.333333	0.333333	0.333333	0.36	0.36	0.4	0.44	0.333333	0.4	0.4	0.36	0.375	0.375	0.416667	0.44	0.48	0.44	0.4	0.4	0.375	0.333333	0.4	0.36	0.4	0.44	0.4	0.48	0.44	0.44	0.44	0.458333	0.416667	0.48	0.44	0.4
cell383	0.92	0.96	0.96	0.92	0.375	0.416667	0.48	0.454545	0.6	0.375	0.458333	0.375	0.5	0.583333	0.25	0.25	0.25	0.28	0.28	0.32	0.32	0.25	0.28	0.32	0.32	0.291667	0.291667	0.291667	0.36	0.4	0.36	0.32	0.32	0.291667	0.291667	0.36	0.36	0.4	0.291667	0.36	0.4	0.36	0.36	0.36	0.375	0.4	0.4	0.36	0.32
cell213	0.88	0.88	0.88	0.791667	0.416667	0.458333	0.44	0.625	0.64	0.458333	0.5	0.333333	0.4	0.521739	0.333333	0.333333	0.333333	0.36	0.36	0.4	0.44	0.4	0.4	0.4	0.4	0.44	0.375	0.416667	0.4	0.4	0.36	0.4	0.4	0.44	0.4	0.4	0.36	0.4	0.44	0.4	0.48	0.44	0.44	0.4	0.375	0.416667	0.4	0.4	0.4
cell275	0.76	0.8	0.84	0.791667	0.48	0.52	0.48	0.6	0.56	0.5	0.5	0.44	0.56	0.416667	0.4	0.4	0.4	0.4	0.4	0.44	0.48	0.44	0.44	0.4	0.44	0.48	0.44	0.48	0.44	0.44	0.48	0.32	0.28	0.44	0.44	0.36	0.4	0.44	0.48	0.44	0.4	0.44	0.44	0.4	0.44	0.458333	0.48	0.44	0.4
cell106	0.92	0.84	0.833333	0.791667	0.333333	0.375	0.36	0.6	0.434783	0.4	0.333333	0.32	0.44	0.409091	0.333333	0.333333	0.333333	0.36	0.36	0.4	0.4	0.4	0.36	0.4	0.36	0.44	0.333333	0.333333	0.4	0.36	0.32	0.4	0.44	0.44	0.44	0.4	0.4	0.4	0.291667	0.4	0.36	0.32	0.36	0.36	0.291667	0.375	0.32	0.32	0.4
cell142	0.84	0.8	0.782609	0.73913	0.375	0.375	0.4	0.68	0.521739	0.48	0.347826	0.36	0.48	0.454545	0.375	0.375	0.375	0.4	0.4	0.4	0.44	0.44	0.44	0.4	0.4	0.48	0.375	0.416667	0.44	0.375	0.333333	0.44	0.48	0.416667	0.48	0.4	0.4	0.375	0.44	0.4	0.44	0.4	0.375	0.44	0.375	0.4	0.333333	0.333333	0.44
cell22	0.875	0.92	0.875	0.875	0.291667	0.333333	0.36	0.52	0.416667	0.4	0.416667	0.4	0.5	0.565217	0.291667	0.291667	0.291667	0.32	0.32	0.36	0.32	0.291667	0.28	0.36	0.36	0.25	0.291667	0.25	0.36	0.333333	0.291667	0.36	0.4	0.333333	0.4	0.4	0.4	0.375	0.32	0.32	0.36	0.32	0.291667	0.36	0.375	0.4	0.304348	0.333333	0.36
cell107	0.92	0.88	0.869565	0.826087	0.44	0.48	0.44	0.5	0.434783	0.44	0.52	0.48	0.416667	0.521739	0.4	0.4	0.4	0.36	0.36	0.4	0.4	0.333333	0.36	0.44	0.36	0.375	0.4	0.4	0.4	0.4	0.4	0.4	0.44	0.416667	0.36	0.4	0.36	0.36	0.291667	0.44	0.36	0.36	0.4	0.4	0.44	0.44	0.44	0.4	0.4
cell73	0.84	0.84	0.88	0.84	0.416667	0.375	0.52	0.625	0.64	0.48	0.541667	0.416667	0.416667	0.541667	0.375	0.375	0.375	0.4	0.4	0.36	0.4	0.375	0.44	0.36	0.44	0.416667	0.416667	0.458333	0.4	0.458333	0.416667	0.44	0.44	0.375	0.44	0.44	0.4	0.375	0.44	0.44	0.48	0.44	0.416667	0.36	0.375	0.375	0.458333	0.416667	0.44
cell79	0.96	0.916667	0.913043	0.857143	0.48	0.48	0.44	0.565217	0.625	0.5	0.6	0.416667	0.64	0.545455	0.44	0.44	0.44	0.4	0.4	0.4	0.44	0.44	0.44	0.44	0.44	0.44	0.44	0.48	0.44	0.375	0.333333	0.48	0.48	0.458333	0.416667	0.48	0.48	0.458333	0.44	0.44	0.48	0.44	0.416667	0.48	0.48	0.44	0.375	0.375	0.4
cell255	0.833333	0.833333	0.818182	0.75	0.6	0.6	0.56	0.666667	0.625	0.68	0.72	0.583333	0.64	0.5	0.56	0.56	0.56	0.52	0.52	0.52	0.56	0.56	0.56	0.56	0.48	0.56	0.56	0.6	0.56	0.5	0.5	0.56	0.56	0.583333	0.52	0.56	0.52	0.5	0.56	0.56	0.56	0.56	0.541667	0.52	0.52	0.56	0.478261	0.5	0.52
cell111	0.92	0.96	0.958333	0.913043	0.5	0.541667	0.52	0.652174	0.608696	0.625	0.608696	0.583333	0.666667	0.52381	0.541667	0.541667	0.541667	0.56	0.56	0.6	0.64	0.541667	0.6	0.6	0.56	0.5	0.541667	0.583333	0.6	0.541667	0.583333	0.52	0.52	0.583333	0.541667	0.52	0.56	0.541667	0.6	0.52	0.52	0.56	0.541667	0.6	0.583333	0.583333	0.583333	0.541667	0.56
cell112	0.833333	0.88	0.869565	0.782609	0.458333	0.5	0.48	0.583333	0.478261	0.52	0.458333	0.416667	0.6	0.5	0.333333	0.333333	0.333333	0.36	0.36	0.4	0.4	0.4	0.36	0.4	0.36	0.44	0.333333	0.333333	0.4	0.4	0.4	0.36	0.36	0.44	0.44	0.4	0.44	0.48	0.375	0.44	0.4	0.4	0.4	0.44	0.458333	0.44	0.416667	0.44	0.36
cell41	0.88	0.88	0.875	0.791667	0.375	0.416667	0.44	0.434783	0.52	0.375	0.458333	0.44	0.52	0.583333	0.375	0.375	0.375	0.4	0.4	0.44	0.44	0.44	0.4	0.44	0.44	0.48	0.416667	0.416667	0.48	0.416667	0.416667	0.4	0.44	0.48	0.333333	0.36	0.32	0.291667	0.375	0.4	0.44	0.44	0.416667	0.44	0.458333	0.48	0.458333	0.416667	0.48
cell191	0.8	0.8	0.833333	0.875	0.5	0.541667	0.52	0.666667	0.565217	0.541667	0.478261	0.56	0.541667	0.454545	0.458333	0.458333	0.458333	0.48	0.48	0.52	0.56	0.458333	0.52	0.52	0.48	0.5	0.458333	0.5	0.52	0.458333	0.5	0.44	0.48	0.5	0.5	0.44	0.52	0.5	0.52	0.52	0.44	0.48	0.458333	0.52	0.458333	0.5	0.458333	0.416667	0.52
cell84	0.791667	0.8	0.782609	0.782609	0.541667	0.541667	0.6	0.652174	0.666667	0.541667	0.5	0.5	0.64	0.652174	0.458333	0.458333	0.458333	0.48	0.48	0.48	0.52	0.52	0.52	0.48	0.52	0.56	0.458333	0.5	0.44	0.5	0.458333	0.52	0.52	0.5	0.5	0.56	0.56	0.541667	0.52	0.56	0.52	0.48	0.458333	0.52	0.458333	0.52	0.391304	0.416667	0.48
cell92	0.791667	0.84	0.782609	0.761905	0.416667	0.416667	0.48	0.625	0.583333	0.56	0.583333	0.458333	0.6	0.47619	0.5	0.5	0.5	0.52	0.52	0.52	0.56	0.56	0.56	0.52	0.56	0.52	0.5	0.541667	0.48	0.541667	0.5	0.56	0.56	0.541667	0.6	0.52	0.52	0.5	0.56	0.44	0.56	0.52	0.5	0.52	0.5	0.52	0.478261	0.5	0.52
cell292	0.76	0.76	0.791667	0.782609	0.416667	0.416667	0.52	0.6	0.56	0.48	0.434783	0.48	0.5	0.521739	0.416667	0.416667	0.416667	0.44	0.44	0.44	0.48	0.416667	0.48	0.44	0.48	0.458333	0.375	0.416667	0.36	0.5	0.458333	0.48	0.52	0.391304	0.52	0.44	0.44	0.416667	0.48	0.44	0.44	0.4	0.375	0.48	0.458333	0.4	0.458333	0.416667	0.44
cell57	0.708333	0.72	0.73913	0.681818	0.541667	0.5	0.56	0.68	0.583333	0.64	0.5	0.56	0.64	0.454545	0.458333	0.458333	0.458333	0.48	0.48	0.44	0.48	0.52	0.52	0.44	0.44	0.56	0.458333	0.5	0.52	0.458333	0.458333	0.48	0.52	0.52	0.56	0.52	0.56	0.541667	0.52	0.56	0.48	0.48	0.458333	0.44	0.375	0.48	0.391304	0.416667	0.52
cell87	0.875	0.875	0.863636	0.809524	0.708333	0.708333	0.72	0.826087	0.782609	0.791667	0.73913	0.708333	0.76	0.714286	0.75	0.75	0.75	0.76	0.76	0.76	0.8	0.8	0.8	0.76	0.76	0.8	0.75	0.791667	0.8	0.75	0.75	0.76	0.76	0.791667	0.75	0.72	0.72	0.708333	0.8	0.72	0.76	0.76	0.75	0.76	0.75	0.76	0.73913	0.75	0.76
[truncated: 202 more columns]

## Sheet: XB47-Jaccard.txt
cluster	1	1	1	1	1	1	1	1	1	1	1	1	1	1	1	1	1	1	1	1	1	2	2	2	2	2	2	2	2	2	2	2	2	2	2	2	2	2	2	2	2	2	2	2	2	2	2	2	2
cell	XB47-300	XB47-304	XB47-298	cell273	cell166	cell152	cell47	cell100	cell145	cell134	cell4	cell111	cell131	cell126	cell38	cell63	XB47-305	cell17	cell158	cell132	cell122	XB47-293	XB47-306	XB47-289	cell150	XB47-295	XB47-297	XB47-294	cell288	cell286	cell277	cell274	cell264	cell262	cell256	cell287	cell272	cell261	cell260	cell269	XB47-308	cell276	cell160	cell62	cell143	cell37	cell85	cell115	cell278
XB47-300	0	0	0	0	0	0.047619	0.047619	0.047619	0.047619	0.047619	0.0952381	0.0952381	0.0952381	0.0952381	0.142857	0.142857	0.0952381	0.142857	0.0952381	0.238095	0.238095	0.0952381	0.047619	0.0952381	0.142857	0.047619	0.047619	0.047619	0.047619	0.047619	0.047619	0.047619	0.047619	0.047619	0.047619	0.0952381	0.0952381	0.0952381	0.0952381	0.0952381	0.142857	0.142857	0.142857	0.190476	0.190476	0.190476	0.238095	0.285714	0.380952
XB47-304	0	0	0	0	0	0.047619	0.047619	0.047619	0.047619	0.047619	0.0952381	0.0952381	0.0952381	0.0952381	0.142857	0.142857	0.0952381	0.142857	0.0952381	0.238095	0.238095	0.0952381	0.047619	0.0952381	0.142857	0.047619	0.047619	0.047619	0.047619	0.047619	0.047619	0.047619	0.047619	0.047619	0.047619	0.0952381	0.0952381	0.0952381	0.0952381	0.0952381	0.142857	0.142857	0.142857	0.190476	0.190476	0.190476	0.238095	0.285714	0.380952
XB47-298	0	0	0	0	0	0.047619	0.047619	0.047619	0.047619	0.047619	0.0952381	0.0952381	0.0952381	0.0952381	0.142857	0.142857	0.0952381	0.142857	0.0952381	0.238095	0.238095	0.0952381	0.047619	0.0952381	0.142857	0.047619	0.047619	0.047619	0.047619	0.047619	0.047619	0.047619	0.047619	0.047619	0.047619	0.0952381	0.0952381	0.0952381	0.0952381	0.0952381	0.142857	0.142857	0.142857	0.190476	0.190476	0.190476	0.238095	0.285714	0.380952
cell273	0	0	0	0	0	0.047619	0.047619	0.047619	0.047619	0.047619	0.0952381	0.0952381	0.0952381	0.0952381	0.142857	0.142857	0.0952381	0.142857	0.0952381	0.238095	0.238095	0.0952381	0.047619	0.0952381	0.142857	0.047619	0.047619	0.047619	0.047619	0.047619	0.047619	0.047619	0.047619	0.047619	0.047619	0.0952381	0.0952381	0.0952381	0.0952381	0.0952381	0.142857	0.142857	0.142857	0.190476	0.190476	0.190476	0.238095	0.285714	0.380952
cell166	0	0	0	0	0	0.047619	0.047619	0.047619	0.047619	0.047619	0.0952381	0.0952381	0.0952381	0.0952381	0.142857	0.142857	0.0952381	0.142857	0.0952381	0.238095	0.238095	0.0952381	0.047619	0.0952381	0.142857	0.047619	0.047619	0.047619	0.047619	0.047619	0.047619	0.047619	0.047619	0.047619	0.047619	0.0952381	0.0952381	0.0952381	0.0952381	0.0952381	0.142857	0.142857	0.142857	0.190476	0.190476	0.190476	0.238095	0.285714	0.380952
cell152	0.047619	0.047619	0.047619	0.047619	0.047619	0	0.0952381	0.0952381	0.0952381	0.0952381	0.142857	0.142857	0.142857	0.05	0.190476	0.190476	0.142857	0.1	0.142857	0.2	0.2	0.05	0.0952381	0.142857	0.190476	0.0952381	0.0952381	0.0952381	0.0952381	0.0952381	0.0952381	0.0952381	0.0952381	0.0952381	0.0952381	0.142857	0.05	0.142857	0.142857	0.142857	0.190476	0.190476	0.190476	0.15	0.238095	0.238095	0.285714	0.25	0.35
cell47	0.047619	0.047619	0.047619	0.047619	0.047619	0.0952381	0	0	0.0952381	0.0952381	0.142857	0.05	0.05	0.142857	0.190476	0.190476	0.142857	0.190476	0.142857	0.2	0.2	0.0952381	0.047619	0.05	0.1	0.0952381	0.0952381	0.0952381	0.0952381	0.0952381	0.0952381	0.0952381	0.0952381	0.0952381	0.0952381	0.142857	0.142857	0.142857	0.142857	0.142857	0.1	0.190476	0.190476	0.238095	0.238095	0.238095	0.285714	0.333333	0.35
cell100	0.047619	0.047619	0.047619	0.047619	0.047619	0.0952381	0	0	0.0952381	0.0952381	0.142857	0.05	0.05	0.142857	0.190476	0.190476	0.142857	0.190476	0.142857	0.2	0.2	0.0952381	0.047619	0.05	0.1	0.0952381	0.0952381	0.0952381	0.0952381	0.0952381	0.0952381	0.0952381	0.0952381	0.0952381	0.0952381	0.142857	0.142857	0.142857	0.142857	0.142857	0.1	0.190476	0.190476	0.238095	0.238095	0.238095	0.285714	0.333333	0.35
cell145	0.047619	0.047619	0.047619	0.047619	0.047619	0.0952381	0.0952381	0.0952381	0	0.0952381	0.05	0.142857	0.142857	0.142857	0.1	0.1	0.142857	0.190476	0.142857	0.2	0.285714	0.142857	0.0952381	0.142857	0.1	0.0952381	0.0952381	0.0952381	0.0952381	0.0952381	0.0952381	0.0952381	0.0952381	0.0952381	0.0952381	0.142857	0.142857	0.142857	0.142857	0.142857	0.1	0.190476	0.1	0.15	0.238095	0.238095	0.2	0.25	0.35
cell134	0.047619	0.047619	0.047619	0.047619	0.047619	0.0952381	0.0952381	0.0952381	0.0952381	0	0.142857	0.142857	0.142857	0.05	0.190476	0.190476	0.142857	0.190476	0.142857	0.285714	0.285714	0.142857	0.0952381	0.142857	0.190476	0.0952381	0.0952381	0.0952381	0.0952381	0.0952381	0.0952381	0.0952381	0.0952381	0.0952381	0.0952381	0.142857	0.142857	0.142857	0.142857	0.142857	0.190476	0.190476	0.190476	0.15	0.238095	0.238095	0.285714	0.333333	0.428571
cell4	0.0952381	0.0952381	0.0952381	0.0952381	0.0952381	0.142857	0.142857	0.142857	0.05	0.142857	0	0.190476	0.190476	0.190476	0.0526316	0.0526316	0.190476	0.238095	0.190476	0.157895	0.333333	0.190476	0.142857	0.190476	0.15	0.142857	0.142857	0.142857	0.142857	0.142857	0.142857	0.142857	0.142857	0.142857	0.142857	0.190476	0.190476	0.142857	0.190476	0.190476	0.15	0.238095	0.0526316	0.2	0.2	0.285714	0.25	0.210526	0.315789
cell111	0.0952381	0.0952381	0.0952381	0.0952381	0.0952381	0.142857	0.05	0.05	0.142857	0.142857	0.190476	0	0.1	0.190476	0.238095	0.238095	0.190476	0.238095	0.190476	0.25	0.25	0.142857	0.0952381	0.1	0.15	0.142857	0.142857	0.142857	0.142857	0.142857	0.142857	0.142857	0.142857	0.142857	0.142857	0.190476	0.190476	0.190476	0.190476	0.190476	0.15	0.238095	0.238095	0.285714	0.285714	0.2	0.333333	0.380952	0.315789
cell131	0.0952381	0.0952381	0.0952381	0.0952381	0.0952381	0.142857	0.05	0.05	0.142857	0.142857	0.190476	0.1	0	0.190476	0.238095	0.238095	0.190476	0.238095	0.190476	0.157895	0.25	0.142857	0.0952381	0.1	0.15	0.142857	0.142857	0.142857	0.142857	0.142857	0.142857	0.142857	0.142857	0.142857	0.142857	0.1	0.190476	0.190476	0.190476	0.190476	0.15	0.238095	0.238095	0.285714	0.2	0.285714	0.333333	0.380952	0.4
cell126	0.0952381	0.0952381	0.0952381	0.0952381	0.0952381	0.05	0.142857	0.142857	0.142857	0.05	0.190476	0.190476	0.190476	0	0.238095	0.238095	0.190476	0.15	0.190476	0.25	0.25	0.1	0.142857	0.190476	0.238095	0.142857	0.142857	0.142857	0.142857	0.142857	0.142857	0.142857	0.142857	0.142857	0.142857	0.190476	0.1	0.190476	0.190476	0.190476	0.238095	0.238095	0.238095	0.105263	0.285714	0.285714	0.333333	0.3	0.4
cell38	0.142857	0.142857	0.142857	0.142857	0.142857	0.190476	0.190476	0.190476	0.1	0.190476	0.0526316	0.238095	0.238095	0.238095	0	0.105263	0.238095	0.2	0.15	0.210526	0.380952	0.238095	0.190476	0.238095	0.2	0.190476	0.190476	0.190476	0.190476	0.190476	0.190476	0.190476	0.190476	0.190476	0.190476	0.238095	0.238095	0.190476	0.15	0.15	0.2	0.285714	0.105263	0.25	0.157895	0.333333	0.210526	0.263158	0.368421
cell63	0.142857	0.142857	0.142857	0.142857	0.142857	0.190476	0.190476	0.190476	0.1	0.190476	0.0526316	0.238095	0.238095	0.238095	0.105263	0	0.238095	0.285714	0.238095	0.210526	0.3	0.238095	0.190476	0.238095	0.2	0.190476	0.190476	0.190476	0.190476	0.190476	0.190476	0.190476	0.190476	0.190476	0.190476	0.238095	0.238095	0.190476	0.238095	0.238095	0.2	0.285714	0.105263	0.25	0.25	0.333333	0.3	0.263158	0.368421
XB47-305	0.0952381	0.0952381	0.0952381	0.0952381	0.0952381	0.142857	0.142857	0.142857	0.142857	0.142857	0.190476	0.190476	0.190476	0.190476	0.238095	0.238095	0	0.238095	0.190476	0.333333	0.157895	0.190476	0.142857	0.190476	0.238095	0.142857	0.142857	0.142857	0.142857	0.142857	0.142857	0.142857	0.142857	0.142857	0.142857	0.190476	0.190476	0.190476	0.190476	0.190476	0.238095	0.15	0.238095	0.285714	0.285714	0.285714	0.333333	0.210526	0.315789
cell17	0.142857	0.142857	0.142857	0.142857	0.142857	0.1	0.190476	0.190476	0.190476	0.190476	0.238095	0.238095	0.238095	0.15	0.2	0.285714	0.238095	0	0.0526316	0.3	0.3	0.15	0.190476	0.238095	0.285714	0.190476	0.190476	0.190476	0.190476	0.190476	0.190476	0.190476	0.190476	0.190476	0.190476	0.238095	0.15	0.238095	0.15	0.15	0.285714	0.285714	0.285714	0.25	0.25	0.333333	0.3	0.35	0.45
cell158	0.0952381	0.0952381	0.0952381	0.0952381	0.0952381	0.142857	0.142857	0.142857	0.142857	0.142857	0.190476	0.190476	0.190476	0.190476	0.15	0.238095	0.190476	0.0526316	0	0.333333	0.333333	0.190476	0.142857	0.190476	0.238095	0.142857	0.142857	0.142857	0.142857	0.142857	0.142857	0.142857	0.142857	0.142857	0.142857	0.190476	0.190476	0.190476	0.1	0.1	0.238095	0.238095	0.238095	0.285714	0.2	0.285714	0.25	0.380952	0.47619
cell132	0.238095	0.238095	0.238095	0.238095	0.238095	0.2	0.2	0.2	0.2	0.285714	0.157895	0.25	0.157895	0.25	0.210526	0.210526	0.333333	0.3	0.333333	0	0.315789	0.2	0.238095	0.25	0.210526	0.285714	0.285714	0.285714	0.285714	0.285714	0.285714	0.285714	0.285714	0.285714	0.285714	0.25	0.25	0.285714	0.333333	0.333333	0.210526	0.380952	0.210526	0.263158	0.263158	0.428571	0.4	0.277778	0.294118
cell122	0.238095	0.238095	0.238095	0.238095	0.238095	0.2	0.2	0.2	0.285714	0.285714	0.333333	0.25	0.25	0.25	0.380952	0.3	0.157895	0.3	0.333333	0.315789	0	0.2	0.238095	0.25	0.3	0.285714	0.285714	0.285714	0.285714	0.285714	0.285714	0.285714	0.285714	0.285714	0.285714	0.333333	0.25	0.333333	0.333333	0.333333	0.3	0.3	0.380952	0.35	0.428571	0.428571	0.47619	0.277778	0.294118
XB47-293	0.0952381	0.0952381	0.0952381	0.0952381	0.0952381	0.05	0.0952381	0.0952381	0.142857	0.142857	0.190476	0.142857	0.142857	0.1	0.238095	0.238095	0.190476	0.15	0.190476	0.2	0.2	0	0.047619	0.142857	0.190476	0.142857	0.142857	0.142857	0.142857	0.142857	0.142857	0.142857	0.142857	0.142857	0.142857	0.190476	0.1	0.190476	0.190476	0.190476	0.190476	0.238095	0.238095	0.2	0.285714	0.285714	0.333333	0.3	0.35
XB47-306	0.047619	0.047619	0.047619	0.047619	0.047619	0.0952381	0.047619	0.047619	0.0952381	0.0952381	0.142857	0.0952381	0.0952381	0.142857	0.190476	0.190476	0.142857	0.190476	0.142857	0.238095	0.238095	0.047619	0	0.0952381	0.142857	0.0952381	0.0952381	0.0952381	0.0952381	0.0952381	0.0952381	0.0952381	0.0952381	0.0952381	0.0952381	0.142857	0.142857	0.142857	0.142857	0.142857	0.142857	0.190476	0.190476	0.238095	0.238095	0.238095	0.285714	0.333333	0.380952
XB47-289	0.0952381	0.0952381	0.0952381	0.0952381	0.0952381	0.142857	0.05	0.05	0.142857	0.142857	0.190476	0.1	0.1	0.190476	0.238095	0.238095	0.190476	0.238095	0.190476	0.25	0.25	0.142857	0.0952381	0	0.15	0.142857	0.142857	0.142857	0.142857	0.142857	0.142857	0.142857	0.142857	0.142857	0.142857	0.190476	0.190476	0.190476	0.190476	0.190476	0.15	0.190476	0.238095	0.285714	0.285714	0.285714	0.333333	0.380952	0.4
cell150	0.142857	0.142857	0.142857	0.142857	0.142857	0.190476	0.1	0.1	0.1	0.190476	0.15	0.15	0.15	0.238095	0.2	0.2	0.238095	0.285714	0.238095	0.210526	0.3	0.190476	0.142857	0.15	0	0.190476	0.190476	0.190476	0.190476	0.190476	0.190476	0.190476	0.190476	0.190476	0.190476	0.238095	0.238095	0.238095	0.238095	0.238095	0.105263	0.285714	0.2	0.25	0.333333	0.285714	0.3	0.35	0.368421
XB47-295	0.047619	0.047619	0.047619	0.047619	0.047619	0.0952381	0.0952381	0.0952381	0.0952381	0.0952381	0.142857	0.142857	0.142857	0.142857	0.190476	0.190476	0.142857	0.190476	0.142857	0.285714	0.285714	0.142857	0.0952381	0.142857	0.190476	0	0	0	0	0	0	0	0	0	0	0.047619	0.047619	0.047619	0.047619	0.047619	0.0952381	0.0952381	0.0952381	0.142857	0.142857	0.142857	0.190476	0.238095	0.333333
XB47-297	0.047619	0.047619	0.047619	0.047619	0.047619	0.0952381	0.0952381	0.0952381	0.0952381	0.0952381	0.142857	0.142857	0.142857	0.142857	0.190476	0.190476	0.142857	0.190476	0.142857	0.285714	0.285714	0.142857	0.0952381	0.142857	0.190476	0	0	0	0	0	0	0	0	0	0	0.047619	0.047619	0.047619	0.047619	0.047619	0.0952381	0.0952381	0.0952381	0.142857	0.142857	0.142857	0.190476	0.238095	0.333333
XB47-294	0.047619	0.047619	0.047619	0.047619	0.047619	0.0952381	0.0952381	0.0952381	0.0952381	0.0952381	0.142857	0.142857	0.142857	0.142857	0.190476	0.190476	0.142857	0.190476	0.142857	0.285714	0.285714	0.142857	0.0952381	0.142857	0.190476	0	0	0	0	0	0	0	0	0	0	0.047619	0.047619	0.047619	0.047619	0.047619	0.0952381	0.0952381	0.0952381	0.142857	0.142857	0.142857	0.190476	0.238095	0.333333
cell288	0.047619	0.047619	0.047619	0.047619	0.047619	0.0952381	0.0952381	0.0952381	0.0952381	0.0952381	0.142857	0.142857	0.142857	0.142857	0.190476	0.190476	0.142857	0.190476	0.142857	0.285714	0.285714	0.142857	0.0952381	0.142857	0.190476	0	0	0	0	0	0	0	0	0	0	0.047619	0.047619	0.047619	0.047619	0.047619	0.0952381	0.0952381	0.0952381	0.142857	0.142857	0.142857	0.190476	0.238095	0.333333
cell286	0.047619	0.047619	0.047619	0.047619	0.047619	0.0952381	0.0952381	0.0952381	0.0952381	0.0952381	0.142857	0.142857	0.142857	0.142857	0.190476	0.190476	0.142857	0.190476	0.142857	0.285714	0.285714	0.142857	0.0952381	0.142857	0.190476	0	0	0	0	0	0	0	0	0	0	0.047619	0.047619	0.047619	0.047619	0.047619	0.0952381	0.0952381	0.0952381	0.142857	0.142857	0.142857	0.190476	0.238095	0.333333
cell277	0.047619	0.047619	0.047619	0.047619	0.047619	0.0952381	0.0952381	0.0952381	0.0952381	0.0952381	0.142857	0.142857	0.142857	0.142857	0.190476	0.190476	0.142857	0.190476	0.142857	0.285714	0.285714	0.142857	0.0952381	0.142857	0.190476	0	0	0	0	0	0	0	0	0	0	0.047619	0.047619	0.047619	0.047619	0.047619	0.0952381	0.0952381	0.0952381	0.142857	0.142857	0.142857	0.190476	0.238095	0.333333
cell274	0.047619	0.047619	0.047619	0.047619	0.047619	0.0952381	0.0952381	0.0952381	0.0952381	0.0952381	0.142857	0.142857	0.142857	0.142857	0.190476	0.190476	0.142857	0.190476	0.142857	0.285714	0.285714	0.142857	0.0952381	0.142857	0.190476	0	0	0	0	0	0	0	0	0	0	0.047619	0.047619	0.047619	0.047619	0.047619	0.0952381	0.0952381	0.0952381	0.142857	0.142857	0.142857	0.190476	0.238095	0.333333
cell264	0.047619	0.047619	0.047619	0.047619	0.047619	0.0952381	0.0952381	0.0952381	0.0952381	0.0952381	0.142857	0.142857	0.142857	0.142857	0.190476	0.190476	0.142857	0.190476	0.142857	0.285714	0.285714	0.142857	0.0952381	0.142857	0.190476	0	0	0	0	0	0	0	0	0	0	0.047619	0.047619	0.047619	0.047619	0.047619	0.0952381	0.0952381	0.0952381	0.142857	0.142857	0.142857	0.190476	0.238095	0.333333
cell262	0.047619	0.047619	0.047619	0.047619	0.047619	0.0952381	0.0952381	0.0952381	0.0952381	0.0952381	0.142857	0.142857	0.142857	0.142857	0.190476	0.190476	0.142857	0.190476	0.142857	0.285714	0.285714	0.142857	0.0952381	0.142857	0.190476	0	0	0	0	0	0	0	0	0	0	0.047619	0.047619	0.047619	0.047619	0.047619	0.0952381	0.0952381	0.0952381	0.142857	0.142857	0.142857	0.190476	0.238095	0.333333
cell256	0.047619	0.047619	0.047619	0.047619	0.047619	0.0952381	0.0952381	0.0952381	0.0952381	0.0952381	0.142857	0.142857	0.142857	0.142857	0.190476	0.190476	0.142857	0.190476	0.142857	0.285714	0.285714	0.142857	0.0952381	0.142857	0.190476	0	0	0	0	0	0	0	0	0	0	0.047619	0.047619	0.047619	0.047619	0.047619	0.0952381	0.0952381	0.0952381	0.142857	0.142857	0.142857	0.190476	0.238095	0.333333
cell287	0.0952381	0.0952381	0.0952381	0.0952381	0.0952381	0.142857	0.142857	0.142857	0.142857	0.142857	0.190476	0.190476	0.1	0.190476	0.238095	0.238095	0.190476	0.238095	0.190476	0.25	0.333333	0.190476	0.142857	0.190476	0.238095	0.047619	0.047619	0.047619	0.047619	0.047619	0.047619	0.047619	0.047619	0.047619	0.047619	0	0.0952381	0.0952381	0.0952381	0.0952381	0.142857	0.142857	0.142857	0.190476	0.1	0.190476	0.238095	0.285714	0.380952
cell272	0.0952381	0.0952381	0.0952381	0.0952381	0.0952381	0.05	0.142857	0.142857	0.142857	0.142857	0.190476	0.190476	0.190476	0.1	0.238095	0.238095	0.190476	0.15	0.190476	0.25	0.25	0.1	0.142857	0.190476	0.238095	0.047619	0.047619	0.047619	0.047619	0.047619	0.047619	0.047619	0.047619	0.047619	0.047619	0.0952381	0	0.0952381	0.0952381	0.0952381	0.142857	0.142857	0.142857	0.1	0.190476	0.190476	0.238095	0.2	0.3
cell261	0.0952381	0.0952381	0.0952381	0.0952381	0.0952381	0.142857	0.142857	0.142857	0.142857	0.142857	0.142857	0.190476	0.190476	0.190476	0.190476	0.190476	0.190476	0.238095	0.190476	0.285714	0.333333	0.190476	0.142857	0.190476	0.238095	0.047619	0.047619	0.047619	0.047619	0.047619	0.047619	0.047619	0.047619	0.047619	0.047619	0.0952381	0.0952381	0	0.0952381	0.0952381	0.142857	0.142857	0.0952381	0.190476	0.142857	0.190476	0.238095	0.238095	0.333333
cell260	0.0952381	0.0952381	0.0952381	0.0952381	0.0952381	0.142857	0.142857	0.142857	0.142857	0.142857	0.190476	0.190476	0.190476	0.190476	0.15	0.238095	0.190476	0.15	0.1	0.333333	0.333333	0.190476	0.142857	0.190476	0.238095	0.047619	0.047619	0.047619	0.047619	0.047619	0.047619	0.047619	0.047619	0.047619	0.047619	0.0952381	0.0952381	0.0952381	0	0	0.142857	0.142857	0.142857	0.190476	0.1	0.190476	0.15	0.285714	0.380952
cell269	0.0952381	0.0952381	0.0952381	0.0952381	0.0952381	0.142857	0.142857	0.142857	0.142857	0.142857	0.190476	0.190476	0.190476	0.190476	0.15	0.238095	0.190476	0.15	0.1	0.333333	0.333333	0.190476	0.142857	0.190476	0.238095	0.047619	0.047619	0.047619	0.047619	0.047619	0.047619	0.047619	0.047619	0.047619	0.047619	0.0952381	0.0952381	0.0952381	0	0	0.142857	0.142857	0.142857	0.190476	0.1	0.190476	0.15	0.285714	0.380952
XB47-308	0.142857	0.142857	0.142857	0.142857	0.142857	0.190476	0.1	0.1	0.1	0.190476	0.15	0.15	0.15	0.238095	0.2	0.2	0.238095	0.285714	0.238095	0.210526	0.3	0.190476	0.142857	0.15	0.105263	0.0952381	0.0952381	0.0952381	0.0952381	0.0952381	0.0952381	0.0952381	0.0952381	0.0952381	0.0952381	0.142857	0.142857	0.142857	0.142857	0.142857	0	0.190476	0.1	0.15	0.238095	0.238095	0.2	0.25	0.263158
cell276	0.142857	0.142857	0.142857	0.142857	0.142857	0.190476	0.190476	0.190476	0.190476	0.190476	0.238095	0.238095	0.238095	0.238095	0.285714	0.285714	0.15	0.285714	0.238095	0.380952	0.3	0.238095	0.190476	0.190476	0.285714	0.0952381	0.0952381	0.0952381	0.0952381	0.0952381	0.0952381	0.0952381	0.0952381	0.0952381	0.0952381	0.142857	0.142857	0.142857	0.142857	0.142857	0.190476	0	0.190476	0.238095	0.238095	0.238095	0.285714	0.25	0.35
cell160	0.142857	0.142857	0.142857	0.142857	0.142857	0.190476	0.190476	0.190476	0.1	0.190476	0.0526316	0.238095	0.238095	0.238095	0.105263	0.105263	0.238095	0.285714	0.238095	0.210526	0.380952	0.238095	0.190476	0.238095	0.2	0.0952381	0.0952381	0.0952381	0.0952381	0.0952381	0.0952381	0.0952381	0.0952381	0.0952381	0.0952381	0.142857	0.142857	0.0952381	0.142857	0.142857	0.1	0.190476	0	0.15	0.15	0.238095	0.2	0.157895	0.263158
cell62	0.190476	0.190476	0.190476	0.190476	0.190476	0.15	0.238095	0.238095	0.15	0.15	0.2	0.285714	0.285714	0.105263	0.25	0.25	0.285714	0.25	0.285714	0.263158	0.35	0.2	0.238095	0.285714	0.25	0.142857	0.142857	0.142857	0.142857	0.142857	0.142857	0.142857	0.142857	0.142857	0.142857	0.190476	0.1	0.190476	0.190476	0.190476	0.15	0.238095	0.15	0	0.285714	0.285714	0.25	0.210526	0.315789
cell143	0.190476	0.190476	0.190476	0.190476	0.190476	0.238095	0.238095	0.238095	0.238095	0.238095	0.2	0.285714	0.2	0.285714	0.157895	0.25	0.285714	0.25	0.2	0.263158	0.428571	0.285714	0.238095	0.285714	0.333333	0.142857	0.142857	0.142857	0.142857	0.142857	0.142857	0.142857	0.142857	0.142857	0.142857	0.1	0.190476	0.142857	0.1	0.1	0.238095	0.238095	0.15	0.285714	0	0.285714	0.25	0.3	0.4
cell37	0.190476	0.190476	0.190476	0.190476	0.190476	0.238095	0.238095	0.238095	0.238095	0.238095	0.285714	0.2	0.285714	0.285714	0.333333	0.333333	0.285714	0.333333	0.285714	0.428571	0.428571	0.285714	0.238095	0.285714	0.285714	0.142857	0.142857	0.142857	0.142857	0.142857	0.142857	0.142857	0.142857	0.142857	0.142857	0.190476	0.190476	0.190476	0.190476	0.190476	0.238095	0.238095	0.238095	0.285714	0.285714	0	0.25	0.380952	0.4
cell85	0.238095	0.238095	0.238095	0.238095	0.238095	0.285714	0.285714	0.285714	0.2	0.285714	0.25	0.333333	0.333333	0.333333	0.210526	0.3	0.333333	0.3	0.25	0.4	0.47619	0.333333	0.285714	0.333333	0.3	0.190476	0.190476	0.190476	0.190476	0.190476	0.190476	0.190476	0.190476	0.190476	0.190476	0.238095	0.238095	0.238095	0.15	0.15	0.2	0.285714	0.2	0.25	0.25	0.25	0	0.35	0.45
cell115	0.285714	0.285714	0.285714	0.285714	0.285714	0.25	0.333333	0.333333	0.25	0.333333	0.210526	0.380952	0.380952	0.3	0.263158	0.263158	0.210526	0.35	0.380952	0.277778	0.277778	0.3	0.333333	0.380952	0.35	0.238095	0.238095	0.238095	0.238095	0.238095	0.238095	0.238095	0.238095	0.238095	0.238095	0.285714	0.2	0.238095	0.285714	0.285714	0.25	0.25	0.157895	0.210526	0.3	0.380952	0.35	0	0.125
cell278	0.380952	0.380952	0.380952	0.380952	0.380952	0.35	0.35	0.35	0.35	0.428571	0.315789	0.315789	0.4	0.4	0.368421	0.368421	0.315789	0.45	0.47619	0.294118	0.294118	0.35	0.380952	0.4	0.368421	0.333333	0.333333	0.333333	0.333333	0.333333	0.333333	0.333333	0.333333	0.333333	0.333333	0.380952	0.3	0.333333	0.380952	0.380952	0.263158	0.35	0.263158	0.315789	0.4	0.4	0.45	0.125	0
cell213	0.285714	0.285714	0.285714	0.285714	0.285714	0.333333	0.333333	0.333333	0.333333	0.333333	0.380952	0.380952	0.380952	0.380952	0.428571	0.428571	0.285714	0.428571	0.380952	0.52381	0.428571	0.380952	0.333333	0.285714	0.333333	0.238095	0.238095	0.238095	0.238095	0.238095	0.238095	0.238095	0.238095	0.238095	0.238095	0.285714	0.285714	0.285714	0.285714	0.285714	0.333333	0.238095	0.333333	0.380952	0.380952	0.285714	0.380952	0.380952	0.47619
cell228	0.904762	0.904762	0.904762	0.904762	0.904762	0.904762	0.904762	0.904762	0.904762	0.904762	0.904762	0.904762	0.904762	0.904762	0.952381	0.904762	0.904762	0.952381	0.952381	0.904762	0.904762	0.857143	0.857143	0.857143	0.857143	0.857143	0.857143	0.857143	0.857143	0.857143	0.857143	0.857143	0.857143	0.857143	0.857143	0.857143	0.857143	0.809524	0.904762	0.904762	0.857143	0.857143	0.857143	0.857143	0.904762	0.857143	0.904762	0.857143	0.857143
cell230	0.857143	0.857143	0.857143	0.857143	0.857143	0.85	0.85	0.85	0.857143	0.857143	0.857143	0.85	0.85	0.85	0.904762	0.857143	0.857143	0.9	0.904762	0.842105	0.842105	0.85	0.857143	0.8	0.8	0.809524	0.809524	0.809524	0.809524	0.809524	0.809524	0.809524	0.809524	0.809524	0.809524	0.809524	0.8	0.761905	0.857143	0.857143	0.8	0.809524	0.809524	0.8	0.857143	0.809524	0.857143	0.8	0.789474
cell249	0.809524	0.809524	0.809524	0.809524	0.809524	0.809524	0.809524	0.809524	0.8	0.809524	0.8	0.809524	0.809524	0.809524	0.85	0.8	0.809524	0.904762	0.904762	0.8	0.809524	0.761905	0.761905	0.761905	0.75	0.761905	0.761905	0.761905	0.761905	0.761905	0.761905	0.761905	0.761905	0.761905	0.761905	0.761905	0.761905	0.714286	0.809524	0.809524	0.75	0.761905	0.75	0.75	0.809524	0.809524	0.842105	0.75	0.75
cell265	0.619048	0.619048	0.619048	0.619048	0.619048	0.619048	0.666667	0.666667	0.619048	0.619048	0.619048	0.666667	0.666667	0.619048	0.666667	0.619048	0.619048	0.666667	0.666667	0.666667	0.666667	0.666667	0.666667	0.714286	0.619048	0.571429	0.571429	0.571429	0.571429	0.571429	0.571429	0.571429	0.571429	0.571429	0.571429	0.571429	0.571429	0.52381	0.619048	0.619048	0.619048	0.619048	0.571429	0.571429	0.619048	0.571429	0.666667	0.571429	0.619048
cell3	0.714286	0.714286	0.714286	0.714286	0.714286	0.7	0.714286	0.714286	0.761905	0.7	0.75	0.7	0.7	0.684211	0.8	0.8	0.714286	0.75	0.761905	0.722222	0.75	0.65	0.666667	0.666667	0.809524	0.666667	0.666667	0.666667	0.666667	0.666667	0.666667	0.666667	0.666667	0.666667	0.666667	0.65	0.65	0.666667	0.714286	0.714286	0.714286	0.666667	0.7	0.684211	0.684211	0.7	0.761905	0.684211	0.666667
cell136	0.380952	0.380952	0.380952	0.380952	0.380952	0.428571	0.380952	0.380952	0.428571	0.428571	0.47619	0.380952	0.35	0.47619	0.52381	0.52381	0.380952	0.52381	0.47619	0.5	0.47619	0.380952	0.333333	0.333333	0.380952	0.428571	0.428571	0.428571	0.428571	0.428571	0.428571	0.428571	0.428571	0.428571	0.428571	0.4	0.47619	0.47619	0.47619	0.47619	0.47619	0.428571	0.52381	0.571429	0.5	0.47619	0.619048	0.571429	0.571429
cell20	0.47619	0.47619	0.47619	0.47619	0.47619	0.52381	0.52381	0.52381	0.45	0.47619	0.421053	0.571429	0.5	0.52381	0.473684	0.473684	0.52381	0.619048	0.571429	0.5	0.666667	0.571429	0.52381	0.571429	0.5	0.52381	0.52381	0.52381	0.52381	0.52381	0.52381	0.52381	0.52381	0.52381	0.52381	0.5	0.571429	0.52381	0.571429	0.571429	0.55	0.571429	0.473684	0.55	0.526316	0.55	0.55	0.578947	0.684211
cell29	0.52381	0.52381	0.52381	0.52381	0.52381	0.5	0.52381	0.52381	0.5	0.571429	0.473684	0.571429	0.52381	0.55	0.526316	0.444444	0.55	0.6	0.619048	0.444444	0.5	0.45	0.47619	0.47619	0.55	0.571429	0.571429	0.571429	0.571429	0.571429	0.571429	0.571429	0.571429	0.571429	0.571429	0.571429	0.55	0.571429	0.619048	0.619048	0.55	0.55	0.526316	0.578947	0.6	0.666667	0.578947	0.529412	0.588235
XB47-291	0.904762	0.904762	0.904762	0.904762	0.904762	0.904762	0.904762	0.904762	0.904762	0.904762	0.904762	0.904762	0.904762	0.904762	0.952381	0.904762	0.904762	0.952381	0.952381	0.904762	0.904762	0.857143	0.857143	0.857143	0.857143	0.952381	0.952381	0.952381	0.952381	0.952381	0.952381	0.952381	0.952381	0.952381	0.952381	0.952381	0.952381	0.904762	1	1	0.952381	0.952381	0.952381	0.952381	1	0.952381	1	0.952381	0.952381
XB47-299	0.857143	0.857143	0.857143	0.857143	0.857143	0.857143	0.857143	0.857143	0.857143	0.857143	0.904762	0.857143	0.857143	0.857143	0.952381	0.904762	0.857143	0.904762	0.904762	0.904762	0.857143	0.809524	0.809524	0.809524	0.809524	0.904762	0.904762	0.904762	0.904762	0.904762	0.904762	0.904762	0.904762	0.904762	0.904762	0.904762	0.904762	0.952381	0.952381	0.952381	0.904762	0.904762	0.952381	0.904762	1	0.904762	0.952381	0.952381	0.952381
cell282	0.857143	0.857143	0.857143	0.857143	0.857143	0.857143	0.857143	0.857143	0.857143	0.857143	0.857143	0.857143	0.857143	0.857143	0.904762	0.857143	0.857143	0.904762	0.904762	0.857143	0.857143	0.809524	0.809524	0.809524	0.809524	0.904762	0.904762	0.904762	0.904762	0.904762	0.904762	0.904762	0.904762	0.904762	0.904762	0.904762	0.904762	0.857143	0.952381	0.952381	0.904762	0.904762	0.904762	0.904762	0.952381	0.952381	1	0.904762	0.904762
cell140	0.904762	0.904762	0.904762	0.904762	0.904762	0.904762	0.904762	0.904762	0.9	0.904762	0.9	0.904762	0.904762	0.904762	0.95	0.9	0.904762	0.952381	0.952381	0.9	0.904762	0.857143	0.857143	0.857143	0.85	0.952381	0.952381	0.952381	0.952381	0.952381	0.952381	0.952381	0.952381	0.952381	0.952381	0.952381	0.952381	0.904762	1	1	0.95	0.952381	0.95	0.95	1	0.952381	1	0.95	0.95
XB47-302	0.761905	0.761905	0.761905	0.761905	0.761905	0.761905	0.761905	0.761905	0.761905	0.761905	0.761905	0.761905	0.809524	0.761905	0.809524	0.761905	0.809524	0.809524	0.809524	0.809524	0.809524	0.714286	0.714286	0.714286	0.809524	0.809524	0.809524	0.809524	0.809524	0.809524	0.809524	0.809524	0.809524	0.809524	0.809524	0.857143	0.809524	0.761905	0.857143	0.857143	0.809524	0.809524	0.809524	0.809524	0.904762	0.857143	0.857143	0.857143	0.857143
cell133	0.809524	0.809524	0.809524	0.809524	0.809524	0.809524	0.809524	0.809524	0.809524	0.809524	0.809524	0.809524	0.857143	0.809524	0.857143	0.857143	0.809524	0.85	0.85	0.857143	0.857143	0.761905	0.761905	0.761905	0.761905	0.857143	0.857143	0.857143	0.857143	0.857143	0.857143	0.857143	0.857143	0.857143	0.857143	0.904762	0.857143	0.809524	0.904762	0.904762	0.857143	0.857143	0.857143	0.857143	0.952381	0.857143	0.904762	0.857143	0.857143
cell83	0.714286	0.714286	0.714286	0.714286	0.714286	0.714286	0.714286	0.714286	0.714286	0.761905	0.714286	0.714286	0.714286	0.761905	0.761905	0.714286	0.714286	0.761905	0.761905	0.714286	0.714286	0.666667	0.666667	0.666667	0.761905	0.761905	0.761905	0.761905	0.761905	0.761905	0.761905	0.761905	0.761905	0.761905	0.761905	0.761905	0.761905	0.714286	0.809524	0.809524	0.761905	0.761905	0.761905	0.809524	0.809524	0.809524	0.857143	0.761905	0.761905
cell121	0.714286	0.714286	0.714286	0.714286	0.714286	0.714286	0.714286	0.714286	0.714286	0.761905	0.714286	0.714286	0.714286	0.761905	0.714286	0.714286	0.714286	0.714286	0.714286	0.714286	0.714286	0.666667	0.666667	0.761905	0.761905	0.761905	0.761905	0.761905	0.761905	0.761905	0.761905	0.761905	0.761905	0.761905	0.761905	0.761905	0.761905	0.714286	0.761905	0.761905	0.761905	0.809524	0.761905	0.809524	0.761905	0.809524	0.761905	0.761905	0.761905
cell135	0.857143	0.857143	0.857143	0.857143	0.857143	0.857143	0.85	0.85	0.857143	0.857143	0.857143	0.85	0.85	0.857143	0.857143	0.904762	0.857143	0.85	0.85	0.85	0.9	0.857143	0.857143	0.8	0.8	0.904762	0.904762	0.904762	0.904762	0.904762	0.904762	0.904762	0.904762	0.904762	0.904762	0.904762	0.904762	0.857143	0.904762	0.904762	0.9	0.904762	0.904762	0.904762	0.904762	0.904762	0.904762	0.904762	0.9
cell178	0.904762	0.904762	0.904762	0.904762	0.904762	0.904762	0.9	0.9	0.9	0.904762	0.894737	0.9	0.9	0.904762	0.894737	0.947368	0.904762	0.904762	0.904762	0.888889	0.95	0.904762	0.904762	0.85	0.842105	0.952381	0.952381	0.952381	0.952381	0.952381	0.952381	0.952381	0.952381	0.952381	0.952381	0.952381	0.952381	0.952381	0.952381	0.952381	0.947368	0.952381	0.947368	0.95	0.95	0.952381	0.95	0.947368	0.944444
cell167	0.809524	0.809524	0.809524	0.809524	0.809524	0.809524	0.809524	0.809524	0.8	0.857143	0.789474	0.809524	0.809524	0.857143	0.777778	0.842105	0.809524	0.8	0.8	0.789474	0.857143	0.761905	0.761905	0.761905	0.75	0.857143	0.857143	0.857143	0.857143	0.857143	0.857143	0.857143	0.857143	0.857143	0.857143	0.857143	0.857143	0.857143	0.85	0.85	0.85	0.857143	0.842105	0.9	0.842105	0.857143	0.842105	0.842105	0.842105
cell258	0.761905	0.761905	0.761905	0.761905	0.761905	0.761905	0.761905	0.761905	0.761905	0.761905	0.761905	0.761905	0.809524	0.761905	0.761905	0.761905	0.761905	0.809524	0.809524	0.809524	0.761905	0.714286	0.714286	0.714286	0.714286	0.809524	0.809524	0.809524	0.809524	0.809524	0.809524	0.809524	0.809524	0.809524	0.809524	0.857143	0.809524	0.761905	0.809524	0.809524	0.809524	0.809524	0.809524	0.809524	0.857143	0.809524	0.809524	0.809524	0.809524
cell177	0.761905	0.761905	0.761905	0.761905	0.761905	0.761905	0.761905	0.761905	0.761905	0.761905	0.809524	0.761905	0.761905	0.761905	0.809524	0.809524	0.761905	0.75	0.75	0.809524	0.761905	0.714286	0.714286	0.714286	0.809524	0.809524	0.809524	0.809524	0.809524	0.809524	0.809524	0.809524	0.809524	0.809524	0.809524	0.809524	0.809524	0.857143	0.809524	0.809524	0.809524	0.809524	0.857143	0.809524	0.857143	0.904762	0.904762	0.857143	0.857143
cell165	0.761905	0.761905	0.761905	0.761905	0.761905	0.761905	0.761905	0.761905	0.75	0.761905	0.736842	0.761905	0.761905	0.761905	0.789474	0.736842	0.857143	0.8	0.8	0.736842	0.857143	0.714286	0.714286	0.714286	0.8	0.809524	0.809524	0.809524	0.809524	0.809524	0.809524	0.809524	0.809524	0.809524	0.809524	0.809524	0.809524	0.809524	0.857143	0.857143	0.8	0.857143	0.789474	0.8	0.85	0.857143	0.85	0.894737	0.894737
cell238	0.714286	0.714286	0.714286	0.714286	0.714286	0.714286	0.761905	0.761905	0.761905	0.714286	0.761905	0.761905	0.761905	0.714286	0.761905	0.761905	0.761905	0.714286	0.714286	0.809524	0.809524	0.761905	0.761905	0.714286	0.761905	0.761905	0.761905	0.761905	0.761905	0.761905	0.761905	0.761905	0.761905	0.761905	0.761905	0.761905	0.761905	0.714286	0.761905	0.761905	0.857143	0.761905	0.809524	0.809524	0.761905	0.761905	0.809524	0.857143	0.904762
cell32	0.714286	0.714286	0.714286	0.714286	0.714286	0.7	0.714286	0.714286	0.761905	0.714286	0.75	0.714286	0.761905	0.7	0.75	0.8	0.714286	0.7	0.714286	0.789474	0.75	0.65	0.666667	0.666667	0.809524	0.761905	0.761905	0.761905	0.761905	0.761905	0.761905	0.761905	0.761905	0.761905	0.761905	0.809524	0.75	0.761905	0.761905	0.761905	0.809524	0.761905	0.8	0.8	0.8	0.809524	0.809524	0.789474	0.789474
cell57	0.761905	0.761905	0.761905	0.761905	0.761905	0.809524	0.75	0.75	0.761905	0.761905	0.75	0.75	0.75	0.809524	0.736842	0.75	0.761905	0.85	0.8	0.789474	0.8	0.809524	0.761905	0.7	0.8	0.809524	0.809524	0.809524	0.809524	0.809524	0.809524	0.809524	0.809524	0.809524	0.809524	0.809524	0.857143	0.809524	0.8	0.8	0.8	0.809524	0.8	0.857143	0.789474	0.857143	0.8	0.85	0.842105
cell102	0.904762	0.904762	0.904762	0.904762	0.904762	0.904762	0.904762	0.904762	0.904762	0.9	0.904762	0.904762	0.952381	0.9	0.9	0.904762	0.904762	0.894737	0.894737	0.952381	0.904762	0.857143	0.857143	0.857143	0.857143	0.952381	0.952381	0.952381	0.952381	0.952381	0.952381	0.952381	0.952381	0.952381	0.952381	1	0.952381	0.904762	0.95	0.95	0.952381	0.952381	0.952381	0.95	1	0.95	0.947368	0.952381	0.952381
cell23	0.857143	0.857143	0.857143	0.857143	0.857143	0.85	0.857143	0.857143	0.85	0.857143	0.842105	0.857143	0.85	0.85	0.842105	0.842105	0.857143	0.85	0.857143	0.823529	0.85	0.8	0.809524	0.809524	0.8	0.904762	0.904762	0.904762	0.904762	0.904762	0.904762	0.904762	0.904762	0.904762	0.904762	0.9	0.9	0.904762	0.904762	0.904762	0.9	0.904762	0.894737	0.894737	0.894737	0.904762	0.95	0.888889	0.888889
cell69	0.714286	0.714286	0.714286	0.714286	0.714286	0.7	0.714286	0.714286	0.761905	0.714286	0.761905	0.714286	0.7	0.7	0.809524	0.809524	0.684211	0.736842	0.75	0.736842	0.722222	0.65	0.666667	0.666667	0.714286	0.761905	0.761905	0.761905	0.761905	0.761905	0.761905	0.761905	0.761905	0.761905	0.761905	0.75	0.75	0.714286	0.809524	0.809524	0.809524	0.75	0.809524	0.8	0.8	0.75	0.9	0.777778	0.777778
cell239	0.857143	0.857143	0.857143	0.857143	0.857143	0.857143	0.904762	0.904762	0.857143	0.857143	0.904762	0.904762	0.9	0.857143	0.904762	0.904762	0.857143	0.857143	0.857143	0.95	0.904762	0.904762	0.904762	0.857143	0.857143	0.809524	0.809524	0.809524	0.809524	0.809524	0.809524	0.809524	0.809524	0.809524	0.809524	0.8	0.809524	0.857143	0.809524	0.809524	0.857143	0.809524	0.857143	0.809524	0.85	0.809524	0.857143	0.857143	0.904762
cell255	0.857143	0.857143	0.857143	0.857143	0.857143	0.857143	0.904762	0.904762	0.857143	0.857143	0.857143	0.904762	0.952381	0.857143	0.857143	0.857143	0.857143	0.857143	0.857143	0.952381	0.904762	0.904762	0.904762	0.857143	0.857143	0.809524	0.809524	0.809524	0.809524	0.809524	0.809524	0.809524	0.809524	0.809524	0.809524	0.857143	0.809524	0.761905	0.809524	0.809524	0.857143	0.809524	0.809524	0.809524	0.857143	0.809524	0.857143	0.809524	0.857143
cell55	0.904762	0.904762	0.904762	0.904762	0.904762	0.904762	0.904762	0.904762	0.952381	0.904762	0.952381	0.904762	0.904762	0.904762	0.952381	0.952381	0.904762	0.904762	0.904762	0.952381	0.904762	0.857143	0.857143	0.952381	0.904762	0.857143	0.857143	0.857143	0.857143	0.857143	0.857143	0.857143	0.857143	0.857143	0.857143	0.857143	0.857143	0.809524	0.857143	0.857143	0.904762	0.904762	0.904762	0.904762	0.857143	0.857143	0.904762	0.904762	0.904762
cell206	0.809524	0.809524	0.809524	0.809524	0.809524	0.809524	0.809524	0.809524	0.809524	0.809524	0.857143	0.809524	0.809524	0.809524	0.857143	0.857143	0.857143	0.809524	0.809524	0.857143	0.857143	0.761905	0.761905	0.761905	0.761905	0.761905	0.761905	0.761905	0.761905	0.761905	0.761905	0.761905	0.761905	0.761905	0.761905	0.761905	0.761905	0.809524	0.761905	0.761905	0.761905	0.761905	0.809524	0.761905	0.809524	0.761905	0.809524	0.857143	0.857143
cell251	0.952381	0.952381	0.952381	0.952381	0.952381	0.952381	0.952381	0.952381	0.952381	0.952381	0.952381	0.952381	0.952381	0.952381	0.952381	0.952381	0.952381	0.952381	0.952381	0.952381	0.952381	0.904762	0.904762	0.952381	0.904762	0.904762	0.904762	0.904762	0.904762	0.904762	0.904762	0.904762	0.904762	0.904762	0.904762	0.904762	0.904762	0.857143	0.904762	0.904762	0.904762	0.9	0.904762	0.904762	0.904762	0.904762	0.904762	0.904762	0.904762
cell281	0.857143	0.857143	0.857143	0.857143	0.857143	0.857143	0.857143	0.857143	0.857143	0.904762	0.904762	0.857143	0.857143	0.904762	0.904762	0.904762	0.857143	0.857143	0.857143	0.904762	0.857143	0.809524	0.809524	0.809524	0.809524	0.809524	0.809524	0.809524	0.809524	0.809524	0.809524	0.809524	0.809524	0.809524	0.809524	0.809524	0.809524	0.857143	0.809524	0.809524	0.809524	0.809524	0.857143	0.857143	0.857143	0.809524	0.809524	0.857143	0.857143
cell254	0.761905	0.761905	0.761905	0.761905	0.761905	0.809524	0.761905	0.761905	0.809524	0.761905	0.809524	0.761905	0.761905	0.809524	0.809524	0.809524	0.809524	0.809524	0.761905	0.857143	0.857143	0.761905	0.714286	0.809524	0.857143	0.714286	0.714286	0.714286	0.714286	0.714286	0.714286	0.714286	0.714286	0.714286	0.714286	0.714286	0.761905	0.666667	0.714286	0.714286	0.761905	0.761905	0.761905	0.809524	0.714286	0.761905	0.761905	0.857143	0.857143
cell248	0.809524	0.809524	0.809524	0.809524	0.809524	0.8	0.809524	0.809524	0.809524	0.857143	0.809524	0.809524	0.809524	0.85	0.809524	0.809524	0.809524	0.8	0.809524	0.8	0.8	0.75	0.761905	0.761905	0.857143	0.761905	0.761905	0.761905	0.761905	0.761905	0.761905	0.761905	0.761905	0.761905	0.761905	0.761905	0.75	0.714286	0.761905	0.761905	0.761905	0.761905	0.761905	0.8	0.761905	0.809524	0.809524	0.75	0.75
cell210	0.904762	0.904762	0.904762	0.904762	0.904762	0.904762	0.904762	0.904762	0.952381	0.904762	0.95	0.904762	0.904762	0.904762	0.95	0.95	0.904762	0.904762	0.904762	0.95	0.904762	0.857143	0.857143	0.857143	1	0.857143	0.857143	0.857143	0.857143	0.857143	0.857143	0.857143	0.857143	0.857143	0.857143	0.857143	0.857143	0.857143	0.857143	0.857143	0.904762	0.857143	0.9	0.904762	0.85	0.904762	0.904762	0.9	0.9
cell240	0.857143	0.857143	0.857143	0.857143	0.857143	0.857143	0.857143	0.857143	0.857143	0.904762	0.857143	0.857143	0.904762	0.904762	0.857143	0.857143	0.857143	0.857143	0.857143	0.904762	0.857143	0.809524	0.809524	0.809524	0.809524	0.809524	0.809524	0.809524	0.809524	0.809524	0.809524	0.809524	0.809524	0.809524	0.809524	0.857143	0.809524	0.761905	0.809524	0.809524	0.809524	0.809524	0.809524	0.857143	0.857143	0.809524	0.809524	0.809524	0.809524
cell225	0.904762	0.904762	0.904762	0.904762	0.904762	0.904762	0.904762	0.904762	0.904762	0.904762	0.904762	0.904762	0.904762	0.904762	0.904762	0.904762	0.952381	0.904762	0.904762	0.904762	0.952381	0.857143	0.857143	0.857143	0.857143	0.857143	0.857143	0.857143	0.857143	0.857143	0.857143	0.857143	0.857143	0.857143	0.857143	0.857143	0.857143	0.809524	0.857143	0.857143	0.857143	0.857143	0.857143	0.857143	0.857143	0.857143	0.857143	0.904762	0.904762
cell217	0.857143	0.857143	0.857143	0.857143	0.857143	0.85	0.857143	0.857143	0.857143	0.904762	0.857143	0.857143	0.904762	0.9	0.857143	0.85	0.904762	0.85	0.857143	0.9	0.894737	0.8	0.809524	0.809524	0.809524	0.809524	0.809524	0.809524	0.809524	0.809524	0.809524	0.809524	0.809524	0.809524	0.809524	0.857143	0.8	0.761905	0.809524	0.809524	0.809524	0.809524	0.809524	0.85	0.857143	0.809524	0.809524	0.85	0.85
cell279	0.666667	0.666667	0.666667	0.666667	0.666667	0.666667	0.666667	0.666667	0.666667	0.714286	0.666667	0.666667	0.714286	0.714286	0.65	0.666667	0.714286	0.7	0.7	0.714286	0.714286	0.619048	0.619048	0.714286	0.619048	0.619048	0.619048	0.619048	0.619048	0.619048	0.619048	0.619048	0.619048	0.619048	0.619048	0.666667	0.619048	0.571429	0.6	0.6	0.619048	0.666667	0.619048	0.666667	0.65	0.619048	0.6	0.666667	0.666667
cell118	0.809524	0.809524	0.809524	0.809524	0.809524	0.809524	0.809524	0.809524	0.809524	0.809524	0.809524	0.809524	0.809524	0.809524	0.809524	0.809524	0.809524	0.857143	0.857143	0.809524	0.809524	0.761905	0.761905	0.857143	0.857143	0.761905	0.761905	0.761905	0.761905	0.761905	0.761905	0.761905	0.761905	0.761905	0.761905	0.761905	0.761905	0.714286	0.761905	0.761905	0.761905	0.809524	0.761905	0.761905	0.761905	0.857143	0.809524	0.761905	0.761905
cell245	0.809524	0.809524	0.809524	0.809524	0.809524	0.809524	0.809524	0.809524	0.809524	0.809524	0.809524	0.809524	0.857143	0.809524	0.857143	0.809524	0.857143	0.857143	0.857143	0.857143	0.857143	0.761905	0.761905	0.761905	0.761905	0.761905	0.761905	0.761905	0.761905	0.761905	0.761905	0.761905	0.761905	0.761905	0.761905	0.809524	0.761905	0.714286	0.809524	0.809524	0.761905	0.761905	0.761905	0.761905	0.857143	0.809524	0.857143	0.809524	0.809524
cell252	0.714286	0.714286	0.714286	0.714286	0.714286	0.714286	0.714286	0.714286	0.714286	0.714286	0.761905	0.714286	0.761905	0.714286	0.809524	0.809524	0.714286	0.809524	0.809524	0.809524	0.761905	0.666667	0.666667	0.666667	0.666667	0.666667	0.666667	0.666667	0.666667	0.666667	0.666667	0.666667	0.666667	0.666667	0.666667	0.714286	0.666667	0.714286	0.714286	0.714286	0.666667	0.666667	0.714286	0.666667	0.809524	0.666667	0.714286	0.714286	0.714286
cell28	0.666667	0.666667	0.666667	0.666667	0.666667	0.666667	0.65	0.65	0.666667	0.714286	0.714286	0.631579	0.7	0.714286	0.7	0.714286	0.666667	0.65	0.65	0.75	0.65	0.666667	0.666667	0.7	0.6	0.619048	0.619048	0.619048	0.619048	0.619048	0.619048	0.619048	0.619048	0.619048	0.619048	0.666667	0.619048	0.666667	0.6	0.6	0.6	0.666667	0.666667	0.666667	0.7	0.65	0.65	0.666667	0.631579
cell35	0.666667	0.666667	0.666667	0.666667	0.666667	0.65	0.65	0.65	0.65	0.666667	0.7	0.631579	0.7	0.65	0.684211	0.684211	0.666667	0.684211	0.7	0.722222	0.611111	0.65	0.666667	0.6	0.684211	0.619048	0.619048	0.619048	0.619048	0.619048	0.619048	0.619048	0.619048	0.619048	0.619048	0.666667	0.6	0.666667	0.6	0.6	0.578947	0.619048	0.65	0.578947	0.7	0.7	0.631579	0.631579	0.588235
[truncated: 47 more columns]

## Sheet: mean distances between clusters
X09
							inter-cluster homogeneity
	cluster 1	cluster 2	cluster 3	cluster 4			intra-cluster heterogeneity
cluster 1	0.2305	0.6625	0.7991	0.8159
cluster 2		0.3728	0.4721	0.489
cluster 3			0.2897	0.4207
cluster 4				0.3909
XB37
	cluster 1	cluster 2	cluster 3	cluster 4
cluster 1	0	0.4091	0.7782	0.8825
cluster 2		0.2523	0.715	0.8029
cluster 3			0.3184	0.4079
cluster 4				0.3514
XB41
	cluster 1	cluster 2	cluster 3	cluster 4
cluster 1	0.1677	0.7564	0.7597	0.843
cluster 2		0.2049	0.3211	0.3727
cluster 3			0.2829	0.3853
cluster 4				0.3578
XB47
	cluster 1	cluster 2	cluster 3	cluster 4	cluster 5
cluster 1	0.1356	0.1835	0.6781	0.8114	0.8272
cluster 2		0.1521	0.6557	0.8405	0.7749
cluster 3			0.4562	0.5117	0.5236
cluster 4				0.3497	0.4162
cluster 5					0.337
