# Supplementary material for: Single-cell sequencing reveals the origin and the order of mutation acquisition in T-cell acute lymphoblastic leukemia
Source: Leukemia. 2018 Apr 18;32(6):1358–69. doi: 10.1038/s41375-018-0127-8 (PMC5990522; doi:10.1038/s41375-018-0127-8)
Supplement: Supplementary file 15 — Supplementary table S9 [file 41375_2018_127_MOESM15_ESM.xlsx]

## Sheet: X09
Supplemtary table: output of single cell event ordering algorithm
The output is in the form of paths representing the possible order of events. The cost is a measure for the probability of this order of events. The higher the cost value, the more probable it is this order of events actually occurs.
X09
cost
277.503		{MED12-mut,ZNF720-del,WIPF2-mut}	{BMPR1A-mut}	{AKAP13-mut,FBXO31-mut,GJC2-mut,KLF9-mut,HERC3-mut,KANK2-mut,TCRG-del,TCF7-SPI1-fusion}	{PTPRD-mut}	{PARVA-mut,NRAS-mut}	{TBL1XR1-mut}	{KAZN-mut}	{LRP5-mut}	{SDK1-mut,VPS13B-mut,9p-del}	{NOTCH1-ins}	{GOLGA6L2-mut}
273.57		{MED12-mut,ZNF720-del,WIPF2-mut}	{BMPR1A-mut}	{AKAP13-mut,FBXO31-mut,GJC2-mut,KLF9-mut,HERC3-mut,KANK2-mut,TCRG-del,TCF7-SPI1-fusion}	{PTPRD-mut}	{PARVA-mut,NRAS-mut}	{TBL1XR1-mut}	{KAZN-mut}	{LRP5-mut}	{9p-del,NOTCH1-ins,GOLGA6L2-mut}	{SDK1-mut}	{VPS13B-mut}
269.058		{MED12-mut,ZNF720-del,WIPF2-mut}	{BMPR1A-mut}	{AKAP13-mut,FBXO31-mut,GJC2-mut,KLF9-mut,HERC3-mut,KANK2-mut,TCRG-del,TCF7-SPI1-fusion}	{PTPRD-mut}	{TBL1XR1-mut,KAZN-mut}	{SDK1-mut,9p-del}	{VPS13B-mut}	{LRP5-mut}	{PARVA-mut,NRAS-mut}	{NOTCH1-ins}	{GOLGA6L2-mut}
269.019		{MED12-mut,ZNF720-del,WIPF2-mut}	{BMPR1A-mut}	{AKAP13-mut,FBXO31-mut,GJC2-mut,KLF9-mut,HERC3-mut,KANK2-mut,TCRG-del,TCF7-SPI1-fusion}	{PTPRD-mut}	{TBL1XR1-mut,KAZN-mut}	{SDK1-mut,9p-del}	{LRP5-mut}	{VPS13B-mut}	{PARVA-mut,NRAS-mut}	{NOTCH1-ins}	{GOLGA6L2-mut}
268.408		{MED12-mut,ZNF720-del,WIPF2-mut}	{BMPR1A-mut}	{AKAP13-mut,FBXO31-mut,GJC2-mut,KLF9-mut,HERC3-mut,KANK2-mut,TCRG-del,TCF7-SPI1-fusion}	{PTPRD-mut}	{PARVA-mut,NRAS-mut}	{TBL1XR1-mut}	{GOLGA6L2-mut}	{SDK1-mut,VPS13B-mut,9p-del}	{NOTCH1-ins}	{KAZN-mut}	{LRP5-mut}
268.32		{MED12-mut,ZNF720-del,WIPF2-mut}	{BMPR1A-mut}	{AKAP13-mut,FBXO31-mut,GJC2-mut,KLF9-mut,HERC3-mut,KANK2-mut,TCRG-del,TCF7-SPI1-fusion}	{PTPRD-mut}	{PARVA-mut,NRAS-mut}	{TBL1XR1-mut}	{GOLGA6L2-mut}	{SDK1-mut,VPS13B-mut,9p-del}	{LRP5-mut}	{NOTCH1-ins}	{KAZN-mut}
266.862		{MED12-mut,ZNF720-del,WIPF2-mut}	{BMPR1A-mut}	{AKAP13-mut,FBXO31-mut,GJC2-mut,KLF9-mut,HERC3-mut,KANK2-mut,TCRG-del,TCF7-SPI1-fusion}	{PTPRD-mut}	{PARVA-mut,NRAS-mut}	{TBL1XR1-mut}	{GOLGA6L2-mut}	{SDK1-mut,VPS13B-mut,9p-del}	{NOTCH1-ins}	{LRP5-mut}	{KAZN-mut}
265.998		{MED12-mut,ZNF720-del,WIPF2-mut}	{BMPR1A-mut}	{AKAP13-mut,FBXO31-mut,GJC2-mut,KLF9-mut,HERC3-mut,KANK2-mut,TCRG-del,TCF7-SPI1-fusion}	{PTPRD-mut}	{PARVA-mut,NRAS-mut}	{GOLGA6L2-mut}	{TBL1XR1-mut}	{SDK1-mut,VPS13B-mut,9p-del}	{NOTCH1-ins}	{KAZN-mut}	{LRP5-mut}
265.91		{MED12-mut,ZNF720-del,WIPF2-mut}	{BMPR1A-mut}	{AKAP13-mut,FBXO31-mut,GJC2-mut,KLF9-mut,HERC3-mut,KANK2-mut,TCRG-del,TCF7-SPI1-fusion}	{PTPRD-mut}	{PARVA-mut,NRAS-mut}	{GOLGA6L2-mut}	{TBL1XR1-mut}	{SDK1-mut,VPS13B-mut,9p-del}	{LRP5-mut}	{NOTCH1-ins}	{KAZN-mut}
264.982		{MED12-mut,ZNF720-del,WIPF2-mut,BMPR1A-mut}	{AKAP13-mut,FBXO31-mut,GJC2-mut,KLF9-mut,HERC3-mut,KANK2-mut,TCRG-del,TCF7-SPI1-fusion}	{PTPRD-mut}	{PARVA-mut,NRAS-mut}	{TBL1XR1-mut}	{KAZN-mut}	{LRP5-mut}	{SDK1-mut,VPS13B-mut,9p-del}	{NOTCH1-ins}	{GOLGA6L2-mut}
264.452		{MED12-mut,ZNF720-del,WIPF2-mut}	{BMPR1A-mut}	{AKAP13-mut,FBXO31-mut,GJC2-mut,KLF9-mut,HERC3-mut,KANK2-mut,TCRG-del,TCF7-SPI1-fusion}	{PTPRD-mut}	{PARVA-mut,NRAS-mut}	{GOLGA6L2-mut}	{TBL1XR1-mut}	{SDK1-mut,VPS13B-mut,9p-del}	{NOTCH1-ins}	{LRP5-mut}	{KAZN-mut}
264.361		{MED12-mut,ZNF720-del,WIPF2-mut}	{BMPR1A-mut,AKAP13-mut,FBXO31-mut,GJC2-mut,KLF9-mut,HERC3-mut,KANK2-mut,TCRG-del,TCF7-SPI1-fusion}	{PTPRD-mut}	{PARVA-mut,NRAS-mut}	{TBL1XR1-mut}	{KAZN-mut}	{LRP5-mut}	{SDK1-mut,VPS13B-mut,9p-del}	{NOTCH1-ins}	{GOLGA6L2-mut}
262.467		{MED12-mut,ZNF720-del,WIPF2-mut}	{BMPR1A-mut}	{AKAP13-mut,FBXO31-mut,GJC2-mut,KLF9-mut,HERC3-mut,KANK2-mut,TCRG-del,TCF7-SPI1-fusion}	{PTPRD-mut}	{TBL1XR1-mut,KAZN-mut}	{SDK1-mut,9p-del}	{VPS13B-mut}	{LRP5-mut}	{NRAS-mut,GOLGA6L2-mut}	{NOTCH1-ins}	{PARVA-mut}
262.428		{MED12-mut,ZNF720-del,WIPF2-mut}	{BMPR1A-mut}	{AKAP13-mut,FBXO31-mut,GJC2-mut,KLF9-mut,HERC3-mut,KANK2-mut,TCRG-del,TCF7-SPI1-fusion}	{PTPRD-mut}	{TBL1XR1-mut,KAZN-mut}	{SDK1-mut,9p-del}	{LRP5-mut}	{VPS13B-mut}	{NRAS-mut,GOLGA6L2-mut}	{NOTCH1-ins}	{PARVA-mut}
261.049		{MED12-mut,ZNF720-del,WIPF2-mut,BMPR1A-mut}	{AKAP13-mut,FBXO31-mut,GJC2-mut,KLF9-mut,HERC3-mut,KANK2-mut,TCRG-del,TCF7-SPI1-fusion}	{PTPRD-mut}	{PARVA-mut,NRAS-mut}	{TBL1XR1-mut}	{KAZN-mut}	{LRP5-mut}	{9p-del,NOTCH1-ins,GOLGA6L2-mut}	{SDK1-mut}	{VPS13B-mut}
260.428		{MED12-mut,ZNF720-del,WIPF2-mut}	{BMPR1A-mut,AKAP13-mut,FBXO31-mut,GJC2-mut,KLF9-mut,HERC3-mut,KANK2-mut,TCRG-del,TCF7-SPI1-fusion}	{PTPRD-mut}	{PARVA-mut,NRAS-mut}	{TBL1XR1-mut}	{KAZN-mut}	{LRP5-mut}	{9p-del,NOTCH1-ins,GOLGA6L2-mut}	{SDK1-mut}	{VPS13B-mut}
258.857		{MED12-mut,ZNF720-del,WIPF2-mut}	{BMPR1A-mut}	{AKAP13-mut,FBXO31-mut,GJC2-mut,KLF9-mut,HERC3-mut,KANK2-mut,TCRG-del,TCF7-SPI1-fusion,PTPRD-mut}	{PARVA-mut,NRAS-mut}	{TBL1XR1-mut}	{KAZN-mut}	{LRP5-mut}	{SDK1-mut,VPS13B-mut,9p-del}	{NOTCH1-ins}	{GOLGA6L2-mut}
258.609		{MED12-mut,ZNF720-del,WIPF2-mut}	{BMPR1A-mut}	{AKAP13-mut,FBXO31-mut,GJC2-mut,KLF9-mut,HERC3-mut,KANK2-mut,TCRG-del,TCF7-SPI1-fusion}	{PARVA-mut,NRAS-mut,TBL1XR1-mut}	{PTPRD-mut}	{KAZN-mut}	{LRP5-mut}	{SDK1-mut,VPS13B-mut,9p-del}	{NOTCH1-ins}	{GOLGA6L2-mut}
257.958		{MED12-mut,ZNF720-del,WIPF2-mut}	{BMPR1A-mut}	{AKAP13-mut,FBXO31-mut,GJC2-mut,KLF9-mut,HERC3-mut,KANK2-mut,TCRG-del,TCF7-SPI1-fusion}	{PARVA-mut,PTPRD-mut,NRAS-mut}	{TBL1XR1-mut}	{KAZN-mut}	{LRP5-mut}	{SDK1-mut,VPS13B-mut,9p-del}	{NOTCH1-ins}	{GOLGA6L2-mut}
256.537		{MED12-mut,ZNF720-del,WIPF2-mut,BMPR1A-mut}	{AKAP13-mut,FBXO31-mut,GJC2-mut,KLF9-mut,HERC3-mut,KANK2-mut,TCRG-del,TCF7-SPI1-fusion}	{PTPRD-mut}	{TBL1XR1-mut,KAZN-mut}	{SDK1-mut,9p-del}	{VPS13B-mut}	{LRP5-mut}	{PARVA-mut,NRAS-mut}	{NOTCH1-ins}	{GOLGA6L2-mut}
256.499		{MED12-mut,ZNF720-del,WIPF2-mut,BMPR1A-mut}	{AKAP13-mut,FBXO31-mut,GJC2-mut,KLF9-mut,HERC3-mut,KANK2-mut,TCRG-del,TCF7-SPI1-fusion}	{PTPRD-mut}	{TBL1XR1-mut,KAZN-mut}	{SDK1-mut,9p-del}	{LRP5-mut}	{VPS13B-mut}	{PARVA-mut,NRAS-mut}	{NOTCH1-ins}	{GOLGA6L2-mut}
255.916		{MED12-mut,ZNF720-del,WIPF2-mut}	{BMPR1A-mut,AKAP13-mut,FBXO31-mut,GJC2-mut,KLF9-mut,HERC3-mut,KANK2-mut,TCRG-del,TCF7-SPI1-fusion}	{PTPRD-mut}	{TBL1XR1-mut,KAZN-mut}	{SDK1-mut,9p-del}	{VPS13B-mut}	{LRP5-mut}	{PARVA-mut,NRAS-mut}	{NOTCH1-ins}	{GOLGA6L2-mut}
255.888		{MED12-mut,ZNF720-del,WIPF2-mut,BMPR1A-mut}	{AKAP13-mut,FBXO31-mut,GJC2-mut,KLF9-mut,HERC3-mut,KANK2-mut,TCRG-del,TCF7-SPI1-fusion}	{PTPRD-mut}	{PARVA-mut,NRAS-mut}	{TBL1XR1-mut}	{GOLGA6L2-mut}	{SDK1-mut,VPS13B-mut,9p-del}	{NOTCH1-ins}	{KAZN-mut}	{LRP5-mut}
255.877		{MED12-mut,ZNF720-del,WIPF2-mut}	{BMPR1A-mut,AKAP13-mut,FBXO31-mut,GJC2-mut,KLF9-mut,HERC3-mut,KANK2-mut,TCRG-del,TCF7-SPI1-fusion}	{PTPRD-mut}	{TBL1XR1-mut,KAZN-mut}	{SDK1-mut,9p-del}	{LRP5-mut}	{VPS13B-mut}	{PARVA-mut,NRAS-mut}	{NOTCH1-ins}	{GOLGA6L2-mut}
255.8		{MED12-mut,ZNF720-del,WIPF2-mut,BMPR1A-mut}	{AKAP13-mut,FBXO31-mut,GJC2-mut,KLF9-mut,HERC3-mut,KANK2-mut,TCRG-del,TCF7-SPI1-fusion}	{PTPRD-mut}	{PARVA-mut,NRAS-mut}	{TBL1XR1-mut}	{GOLGA6L2-mut}	{SDK1-mut,VPS13B-mut,9p-del}	{LRP5-mut}	{NOTCH1-ins}	{KAZN-mut}
255.266		{MED12-mut,ZNF720-del,WIPF2-mut}	{BMPR1A-mut,AKAP13-mut,FBXO31-mut,GJC2-mut,KLF9-mut,HERC3-mut,KANK2-mut,TCRG-del,TCF7-SPI1-fusion}	{PTPRD-mut}	{PARVA-mut,NRAS-mut}	{TBL1XR1-mut}	{GOLGA6L2-mut}	{SDK1-mut,VPS13B-mut,9p-del}	{NOTCH1-ins}	{KAZN-mut}	{LRP5-mut}
255.178		{MED12-mut,ZNF720-del,WIPF2-mut}	{BMPR1A-mut,AKAP13-mut,FBXO31-mut,GJC2-mut,KLF9-mut,HERC3-mut,KANK2-mut,TCRG-del,TCF7-SPI1-fusion}	{PTPRD-mut}	{PARVA-mut,NRAS-mut}	{TBL1XR1-mut}	{GOLGA6L2-mut}	{SDK1-mut,VPS13B-mut,9p-del}	{LRP5-mut}	{NOTCH1-ins}	{KAZN-mut}
254.924		{MED12-mut,ZNF720-del,WIPF2-mut}	{BMPR1A-mut}	{AKAP13-mut,FBXO31-mut,GJC2-mut,KLF9-mut,HERC3-mut,KANK2-mut,TCRG-del,TCF7-SPI1-fusion,PTPRD-mut}	{PARVA-mut,NRAS-mut}	{TBL1XR1-mut}	{KAZN-mut}	{LRP5-mut}	{9p-del,NOTCH1-ins,GOLGA6L2-mut}	{SDK1-mut}	{VPS13B-mut}
254.676		{MED12-mut,ZNF720-del,WIPF2-mut}	{BMPR1A-mut}	{AKAP13-mut,FBXO31-mut,GJC2-mut,KLF9-mut,HERC3-mut,KANK2-mut,TCRG-del,TCF7-SPI1-fusion}	{PARVA-mut,NRAS-mut,TBL1XR1-mut}	{PTPRD-mut}	{KAZN-mut}	{LRP5-mut}	{9p-del,NOTCH1-ins,GOLGA6L2-mut}	{SDK1-mut}	{VPS13B-mut}
254.342		{MED12-mut,ZNF720-del,WIPF2-mut,BMPR1A-mut}	{AKAP13-mut,FBXO31-mut,GJC2-mut,KLF9-mut,HERC3-mut,KANK2-mut,TCRG-del,TCF7-SPI1-fusion}	{PTPRD-mut}	{PARVA-mut,NRAS-mut}	{TBL1XR1-mut}	{GOLGA6L2-mut}	{SDK1-mut,VPS13B-mut,9p-del}	{NOTCH1-ins}	{LRP5-mut}	{KAZN-mut}
254.281		{MED12-mut,ZNF720-del,WIPF2-mut}	{BMPR1A-mut}	{AKAP13-mut,FBXO31-mut,GJC2-mut,KLF9-mut,HERC3-mut,KANK2-mut,TCRG-del,TCF7-SPI1-fusion}	{PTPRD-mut}	{PARVA-mut,NRAS-mut,TBL1XR1-mut}	{KAZN-mut}	{LRP5-mut}	{SDK1-mut,VPS13B-mut,9p-del}	{NOTCH1-ins}	{GOLGA6L2-mut}
254.025		{MED12-mut,ZNF720-del,WIPF2-mut}	{BMPR1A-mut}	{AKAP13-mut,FBXO31-mut,GJC2-mut,KLF9-mut,HERC3-mut,KANK2-mut,TCRG-del,TCF7-SPI1-fusion}	{PARVA-mut,PTPRD-mut,NRAS-mut}	{TBL1XR1-mut}	{KAZN-mut}	{LRP5-mut}	{9p-del,NOTCH1-ins,GOLGA6L2-mut}	{SDK1-mut}	{VPS13B-mut}
253.72		{MED12-mut,ZNF720-del,WIPF2-mut}	{BMPR1A-mut,AKAP13-mut,FBXO31-mut,GJC2-mut,KLF9-mut,HERC3-mut,KANK2-mut,TCRG-del,TCF7-SPI1-fusion}	{PTPRD-mut}	{PARVA-mut,NRAS-mut}	{TBL1XR1-mut}	{GOLGA6L2-mut}	{SDK1-mut,VPS13B-mut,9p-del}	{NOTCH1-ins}	{LRP5-mut}	{KAZN-mut}
253.478		{MED12-mut,ZNF720-del,WIPF2-mut,BMPR1A-mut}	{AKAP13-mut,FBXO31-mut,GJC2-mut,KLF9-mut,HERC3-mut,KANK2-mut,TCRG-del,TCF7-SPI1-fusion}	{PTPRD-mut}	{PARVA-mut,NRAS-mut}	{GOLGA6L2-mut}	{TBL1XR1-mut}	{SDK1-mut,VPS13B-mut,9p-del}	{NOTCH1-ins}	{KAZN-mut}	{LRP5-mut}
253.389		{MED12-mut,ZNF720-del,WIPF2-mut,BMPR1A-mut}	{AKAP13-mut,FBXO31-mut,GJC2-mut,KLF9-mut,HERC3-mut,KANK2-mut,TCRG-del,TCF7-SPI1-fusion}	{PTPRD-mut}	{PARVA-mut,NRAS-mut}	{GOLGA6L2-mut}	{TBL1XR1-mut}	{SDK1-mut,VPS13B-mut,9p-del}	{LRP5-mut}	{NOTCH1-ins}	{KAZN-mut}
253.302		{MED12-mut,ZNF720-del,WIPF2-mut}	{BMPR1A-mut}	{PARVA-mut}	{AKAP13-mut,FBXO31-mut,GJC2-mut,KLF9-mut,HERC3-mut,KANK2-mut,TCRG-del,TCF7-SPI1-fusion,NRAS-mut,TBL1XR1-mut}	{PTPRD-mut}	{KAZN-mut}	{LRP5-mut}	{SDK1-mut,VPS13B-mut,9p-del}	{NOTCH1-ins}	{GOLGA6L2-mut}
252.856		{MED12-mut,ZNF720-del,WIPF2-mut}	{BMPR1A-mut,AKAP13-mut,FBXO31-mut,GJC2-mut,KLF9-mut,HERC3-mut,KANK2-mut,TCRG-del,TCF7-SPI1-fusion}	{PTPRD-mut}	{PARVA-mut,NRAS-mut}	{GOLGA6L2-mut}	{TBL1XR1-mut}	{SDK1-mut,VPS13B-mut,9p-del}	{NOTCH1-ins}	{KAZN-mut}	{LRP5-mut}
252.768		{MED12-mut,ZNF720-del,WIPF2-mut}	{BMPR1A-mut,AKAP13-mut,FBXO31-mut,GJC2-mut,KLF9-mut,HERC3-mut,KANK2-mut,TCRG-del,TCF7-SPI1-fusion}	{PTPRD-mut}	{PARVA-mut,NRAS-mut}	{GOLGA6L2-mut}	{TBL1XR1-mut}	{SDK1-mut,VPS13B-mut,9p-del}	{LRP5-mut}	{NOTCH1-ins}	{KAZN-mut}
252.651		{MED12-mut,ZNF720-del,WIPF2-mut}	{BMPR1A-mut}	{PARVA-mut}	{AKAP13-mut,FBXO31-mut,GJC2-mut,KLF9-mut,HERC3-mut,KANK2-mut,TCRG-del,TCF7-SPI1-fusion,PTPRD-mut,NRAS-mut}	{TBL1XR1-mut}	{KAZN-mut}	{LRP5-mut}	{SDK1-mut,VPS13B-mut,9p-del}	{NOTCH1-ins}	{GOLGA6L2-mut}
252.284		{MED12-mut,ZNF720-del,WIPF2-mut}	{BMPR1A-mut}	{AKAP13-mut,FBXO31-mut,GJC2-mut,KLF9-mut,HERC3-mut,KANK2-mut,TCRG-del,TCF7-SPI1-fusion}	{PTPRD-mut}	{PARVA-mut,NRAS-mut}	{TBL1XR1-mut,KAZN-mut}	{LRP5-mut}	{SDK1-mut,VPS13B-mut,9p-del}	{NOTCH1-ins}	{GOLGA6L2-mut}
251.932		{MED12-mut,ZNF720-del,WIPF2-mut,BMPR1A-mut}	{AKAP13-mut,FBXO31-mut,GJC2-mut,KLF9-mut,HERC3-mut,KANK2-mut,TCRG-del,TCF7-SPI1-fusion}	{PTPRD-mut}	{PARVA-mut,NRAS-mut}	{GOLGA6L2-mut}	{TBL1XR1-mut}	{SDK1-mut,VPS13B-mut,9p-del}	{NOTCH1-ins}	{LRP5-mut}	{KAZN-mut}
251.875		{MED12-mut,ZNF720-del,WIPF2-mut}	{BMPR1A-mut}	{AKAP13-mut,FBXO31-mut,GJC2-mut,KLF9-mut,HERC3-mut,KANK2-mut,TCRG-del,TCF7-SPI1-fusion}	{PTPRD-mut}	{TBL1XR1-mut,KAZN-mut}	{PARVA-mut,NRAS-mut}	{LRP5-mut}	{SDK1-mut,VPS13B-mut,9p-del}	{NOTCH1-ins}	{GOLGA6L2-mut}
251.84		{MED12-mut,ZNF720-del,WIPF2-mut,BMPR1A-mut,AKAP13-mut,FBXO31-mut,GJC2-mut,KLF9-mut,HERC3-mut,KANK2-mut,TCRG-del,TCF7-SPI1-fusion}	{PTPRD-mut}	{PARVA-mut,NRAS-mut}	{TBL1XR1-mut}	{KAZN-mut}	{LRP5-mut}	{SDK1-mut,VPS13B-mut,9p-del}	{NOTCH1-ins}	{GOLGA6L2-mut}
251.31		{MED12-mut,ZNF720-del,WIPF2-mut}	{BMPR1A-mut,AKAP13-mut,FBXO31-mut,GJC2-mut,KLF9-mut,HERC3-mut,KANK2-mut,TCRG-del,TCF7-SPI1-fusion}	{PTPRD-mut}	{PARVA-mut,NRAS-mut}	{GOLGA6L2-mut}	{TBL1XR1-mut}	{SDK1-mut,VPS13B-mut,9p-del}	{NOTCH1-ins}	{LRP5-mut}	{KAZN-mut}
250.412		{MED12-mut,ZNF720-del,WIPF2-mut}	{BMPR1A-mut}	{AKAP13-mut,FBXO31-mut,GJC2-mut,KLF9-mut,HERC3-mut,KANK2-mut,TCRG-del,TCF7-SPI1-fusion,PTPRD-mut}	{TBL1XR1-mut,KAZN-mut}	{SDK1-mut,9p-del}	{VPS13B-mut}	{LRP5-mut}	{PARVA-mut,NRAS-mut}	{NOTCH1-ins}	{GOLGA6L2-mut}
250.373		{MED12-mut,ZNF720-del,WIPF2-mut}	{BMPR1A-mut}	{AKAP13-mut,FBXO31-mut,GJC2-mut,KLF9-mut,HERC3-mut,KANK2-mut,TCRG-del,TCF7-SPI1-fusion,PTPRD-mut}	{TBL1XR1-mut,KAZN-mut}	{SDK1-mut,9p-del}	{LRP5-mut}	{VPS13B-mut}	{PARVA-mut,NRAS-mut}	{NOTCH1-ins}	{GOLGA6L2-mut}
250.348		{MED12-mut,ZNF720-del,WIPF2-mut}	{BMPR1A-mut}	{AKAP13-mut,FBXO31-mut,GJC2-mut,KLF9-mut,HERC3-mut,KANK2-mut,TCRG-del,TCF7-SPI1-fusion}	{PTPRD-mut}	{PARVA-mut,NRAS-mut,TBL1XR1-mut}	{KAZN-mut}	{LRP5-mut}	{9p-del,NOTCH1-ins,GOLGA6L2-mut}	{SDK1-mut}	{VPS13B-mut}
249.95		{MED12-mut,ZNF720-del,WIPF2-mut}	{BMPR1A-mut}	{PARVA-mut}	{AKAP13-mut,FBXO31-mut,GJC2-mut,HERC3-mut,KANK2-mut,TCRG-del,TCF7-SPI1-fusion,PTPRD-mut,NRAS-mut,KAZN-mut}	{LRP5-mut}	{TBL1XR1-mut}	{KLF9-mut}	{SDK1-mut,VPS13B-mut,9p-del}	{NOTCH1-ins}	{GOLGA6L2-mut}
249.946		{MED12-mut,ZNF720-del,WIPF2-mut,BMPR1A-mut}	{AKAP13-mut,FBXO31-mut,GJC2-mut,KLF9-mut,HERC3-mut,KANK2-mut,TCRG-del,TCF7-SPI1-fusion}	{PTPRD-mut}	{TBL1XR1-mut,KAZN-mut}	{SDK1-mut,9p-del}	{VPS13B-mut}	{LRP5-mut}	{NRAS-mut,GOLGA6L2-mut}	{NOTCH1-ins}	{PARVA-mut}
249.908		{MED12-mut,ZNF720-del,WIPF2-mut,BMPR1A-mut}	{AKAP13-mut,FBXO31-mut,GJC2-mut,KLF9-mut,HERC3-mut,KANK2-mut,TCRG-del,TCF7-SPI1-fusion}	{PTPRD-mut}	{TBL1XR1-mut,KAZN-mut}	{SDK1-mut,9p-del}	{LRP5-mut}	{VPS13B-mut}	{NRAS-mut,GOLGA6L2-mut}	{NOTCH1-ins}	{PARVA-mut}
249.762		{MED12-mut,ZNF720-del,WIPF2-mut}	{BMPR1A-mut}	{AKAP13-mut,FBXO31-mut,GJC2-mut,KLF9-mut,HERC3-mut,KANK2-mut,TCRG-del,TCF7-SPI1-fusion,PTPRD-mut}	{PARVA-mut,NRAS-mut}	{TBL1XR1-mut}	{GOLGA6L2-mut}	{SDK1-mut,VPS13B-mut,9p-del}	{NOTCH1-ins}	{KAZN-mut}	{LRP5-mut}
249.674		{MED12-mut,ZNF720-del,WIPF2-mut}	{BMPR1A-mut}	{AKAP13-mut,FBXO31-mut,GJC2-mut,KLF9-mut,HERC3-mut,KANK2-mut,TCRG-del,TCF7-SPI1-fusion,PTPRD-mut}	{PARVA-mut,NRAS-mut}	{TBL1XR1-mut}	{GOLGA6L2-mut}	{SDK1-mut,VPS13B-mut,9p-del}	{LRP5-mut}	{NOTCH1-ins}	{KAZN-mut}
249.514		{MED12-mut,ZNF720-del,WIPF2-mut}	{BMPR1A-mut}	{AKAP13-mut,FBXO31-mut,GJC2-mut,KLF9-mut,HERC3-mut,KANK2-mut,TCRG-del,TCF7-SPI1-fusion}	{PARVA-mut,NRAS-mut,TBL1XR1-mut}	{PTPRD-mut}	{GOLGA6L2-mut}	{SDK1-mut,VPS13B-mut,9p-del}	{NOTCH1-ins}	{KAZN-mut}	{LRP5-mut}
249.513		{MED12-mut,ZNF720-del,WIPF2-mut}	{BMPR1A-mut}	{AKAP13-mut,FBXO31-mut,GJC2-mut,KLF9-mut,HERC3-mut,KANK2-mut,TCRG-del,TCF7-SPI1-fusion}	{PTPRD-mut,TBL1XR1-mut,KAZN-mut}	{SDK1-mut,9p-del}	{VPS13B-mut}	{LRP5-mut}	{PARVA-mut,NRAS-mut}	{NOTCH1-ins}	{GOLGA6L2-mut}
249.474		{MED12-mut,ZNF720-del,WIPF2-mut}	{BMPR1A-mut}	{AKAP13-mut,FBXO31-mut,GJC2-mut,KLF9-mut,HERC3-mut,KANK2-mut,TCRG-del,TCF7-SPI1-fusion}	{PTPRD-mut,TBL1XR1-mut,KAZN-mut}	{SDK1-mut,9p-del}	{LRP5-mut}	{VPS13B-mut}	{PARVA-mut,NRAS-mut}	{NOTCH1-ins}	{GOLGA6L2-mut}
249.426		{MED12-mut,ZNF720-del,WIPF2-mut}	{BMPR1A-mut}	{AKAP13-mut,FBXO31-mut,GJC2-mut,KLF9-mut,HERC3-mut,KANK2-mut,TCRG-del,TCF7-SPI1-fusion}	{PARVA-mut,NRAS-mut,TBL1XR1-mut}	{PTPRD-mut}	{GOLGA6L2-mut}	{SDK1-mut,VPS13B-mut,9p-del}	{LRP5-mut}	{NOTCH1-ins}	{KAZN-mut}
249.369		{MED12-mut,ZNF720-del,WIPF2-mut}	{BMPR1A-mut}	{PARVA-mut}	{AKAP13-mut,FBXO31-mut,GJC2-mut,KLF9-mut,HERC3-mut,KANK2-mut,TCRG-del,TCF7-SPI1-fusion,NRAS-mut,TBL1XR1-mut}	{PTPRD-mut}	{KAZN-mut}	{LRP5-mut}	{9p-del,NOTCH1-ins,GOLGA6L2-mut}	{SDK1-mut}	{VPS13B-mut}
249.334		{MED12-mut,ZNF720-del,WIPF2-mut}	{BMPR1A-mut}	{AKAP13-mut,FBXO31-mut,GJC2-mut,KLF9-mut,HERC3-mut,KANK2-mut,TCRG-del,TCF7-SPI1-fusion}	{PTPRD-mut}	{PARVA-mut,NRAS-mut}	{TBL1XR1-mut}	{KAZN-mut,LRP5-mut}	{SDK1-mut,VPS13B-mut,9p-del}	{NOTCH1-ins}	{GOLGA6L2-mut}
249.325		{MED12-mut,ZNF720-del,WIPF2-mut}	{BMPR1A-mut,AKAP13-mut,FBXO31-mut,GJC2-mut,KLF9-mut,HERC3-mut,KANK2-mut,TCRG-del,TCF7-SPI1-fusion}	{PTPRD-mut}	{TBL1XR1-mut,KAZN-mut}	{SDK1-mut,9p-del}	{VPS13B-mut}	{LRP5-mut}	{NRAS-mut,GOLGA6L2-mut}	{NOTCH1-ins}	{PARVA-mut}
249.286		{MED12-mut,ZNF720-del,WIPF2-mut}	{BMPR1A-mut,AKAP13-mut,FBXO31-mut,GJC2-mut,KLF9-mut,HERC3-mut,KANK2-mut,TCRG-del,TCF7-SPI1-fusion}	{PTPRD-mut}	{TBL1XR1-mut,KAZN-mut}	{SDK1-mut,9p-del}	{LRP5-mut}	{VPS13B-mut}	{NRAS-mut,GOLGA6L2-mut}	{NOTCH1-ins}	{PARVA-mut}
248.863		{MED12-mut,ZNF720-del,WIPF2-mut}	{BMPR1A-mut}	{AKAP13-mut,FBXO31-mut,GJC2-mut,KLF9-mut,HERC3-mut,KANK2-mut,TCRG-del,TCF7-SPI1-fusion}	{PARVA-mut,PTPRD-mut,NRAS-mut}	{TBL1XR1-mut}	{GOLGA6L2-mut}	{SDK1-mut,VPS13B-mut,9p-del}	{NOTCH1-ins}	{KAZN-mut}	{LRP5-mut}
248.775		{MED12-mut,ZNF720-del,WIPF2-mut}	{BMPR1A-mut}	{AKAP13-mut,FBXO31-mut,GJC2-mut,KLF9-mut,HERC3-mut,KANK2-mut,TCRG-del,TCF7-SPI1-fusion}	{PARVA-mut,PTPRD-mut,NRAS-mut}	{TBL1XR1-mut}	{GOLGA6L2-mut}	{SDK1-mut,VPS13B-mut,9p-del}	{LRP5-mut}	{NOTCH1-ins}	{KAZN-mut}
248.718		{MED12-mut,ZNF720-del,WIPF2-mut}	{BMPR1A-mut}	{PARVA-mut}	{AKAP13-mut,FBXO31-mut,GJC2-mut,KLF9-mut,HERC3-mut,KANK2-mut,TCRG-del,TCF7-SPI1-fusion,PTPRD-mut,NRAS-mut}	{TBL1XR1-mut}	{KAZN-mut}	{LRP5-mut}	{9p-del,NOTCH1-ins,GOLGA6L2-mut}	{SDK1-mut}	{VPS13B-mut}
248.351		{MED12-mut,ZNF720-del,WIPF2-mut}	{BMPR1A-mut}	{AKAP13-mut,FBXO31-mut,GJC2-mut,KLF9-mut,HERC3-mut,KANK2-mut,TCRG-del,TCF7-SPI1-fusion}	{PTPRD-mut}	{PARVA-mut,NRAS-mut}	{TBL1XR1-mut,KAZN-mut}	{LRP5-mut}	{9p-del,NOTCH1-ins,GOLGA6L2-mut}	{SDK1-mut}	{VPS13B-mut}
248.217		{MED12-mut,ZNF720-del,WIPF2-mut}	{BMPR1A-mut}	{AKAP13-mut,FBXO31-mut,GJC2-mut,KLF9-mut,HERC3-mut,KANK2-mut,TCRG-del,TCF7-SPI1-fusion,PTPRD-mut}	{PARVA-mut,NRAS-mut}	{TBL1XR1-mut}	{GOLGA6L2-mut}	{SDK1-mut,VPS13B-mut,9p-del}	{NOTCH1-ins}	{LRP5-mut}	{KAZN-mut}
248.129		{MED12-mut,ZNF720-del,WIPF2-mut}	{BMPR1A-mut}	{AKAP13-mut,FBXO31-mut,GJC2-mut,KLF9-mut,HERC3-mut,KANK2-mut,TCRG-del,TCF7-SPI1-fusion}	{PTPRD-mut}	{PARVA-mut,NRAS-mut}	{TBL1XR1-mut}	{KAZN-mut}	{LRP5-mut,SDK1-mut,VPS13B-mut,9p-del}	{NOTCH1-ins}	{GOLGA6L2-mut}
247.969		{MED12-mut,ZNF720-del,WIPF2-mut}	{BMPR1A-mut}	{AKAP13-mut,FBXO31-mut,GJC2-mut,KLF9-mut,HERC3-mut,KANK2-mut,TCRG-del,TCF7-SPI1-fusion}	{PARVA-mut,NRAS-mut,TBL1XR1-mut}	{PTPRD-mut}	{GOLGA6L2-mut}	{SDK1-mut,VPS13B-mut,9p-del}	{NOTCH1-ins}	{LRP5-mut}	{KAZN-mut}
247.942		{MED12-mut,ZNF720-del,WIPF2-mut}	{BMPR1A-mut}	{AKAP13-mut,FBXO31-mut,GJC2-mut,KLF9-mut,HERC3-mut,KANK2-mut,TCRG-del,TCF7-SPI1-fusion}	{PTPRD-mut}	{TBL1XR1-mut,KAZN-mut}	{PARVA-mut,NRAS-mut}	{LRP5-mut}	{9p-del,NOTCH1-ins,GOLGA6L2-mut}	{SDK1-mut}	{VPS13B-mut}
247.907		{MED12-mut,ZNF720-del,WIPF2-mut,BMPR1A-mut,AKAP13-mut,FBXO31-mut,GJC2-mut,KLF9-mut,HERC3-mut,KANK2-mut,TCRG-del,TCF7-SPI1-fusion}	{PTPRD-mut}	{PARVA-mut,NRAS-mut}	{TBL1XR1-mut}	{KAZN-mut}	{LRP5-mut}	{9p-del,NOTCH1-ins,GOLGA6L2-mut}	{SDK1-mut}	{VPS13B-mut}
247.352		{MED12-mut,ZNF720-del,WIPF2-mut}	{BMPR1A-mut}	{AKAP13-mut,FBXO31-mut,GJC2-mut,KLF9-mut,HERC3-mut,KANK2-mut,TCRG-del,TCF7-SPI1-fusion,PTPRD-mut}	{PARVA-mut,NRAS-mut}	{GOLGA6L2-mut}	{TBL1XR1-mut}	{SDK1-mut,VPS13B-mut,9p-del}	{NOTCH1-ins}	{KAZN-mut}	{LRP5-mut}
247.317		{MED12-mut,ZNF720-del,WIPF2-mut}	{BMPR1A-mut}	{AKAP13-mut,FBXO31-mut,GJC2-mut,KLF9-mut,HERC3-mut,KANK2-mut,TCRG-del,TCF7-SPI1-fusion}	{PARVA-mut,PTPRD-mut,NRAS-mut}	{TBL1XR1-mut}	{GOLGA6L2-mut}	{SDK1-mut,VPS13B-mut,9p-del}	{NOTCH1-ins}	{LRP5-mut}	{KAZN-mut}
247.264		{MED12-mut,ZNF720-del,WIPF2-mut}	{BMPR1A-mut}	{AKAP13-mut,FBXO31-mut,GJC2-mut,KLF9-mut,HERC3-mut,KANK2-mut,TCRG-del,TCF7-SPI1-fusion,PTPRD-mut}	{PARVA-mut,NRAS-mut}	{GOLGA6L2-mut}	{TBL1XR1-mut}	{SDK1-mut,VPS13B-mut,9p-del}	{LRP5-mut}	{NOTCH1-ins}	{KAZN-mut}
246.453		{MED12-mut,ZNF720-del,WIPF2-mut}	{BMPR1A-mut}	{AKAP13-mut,FBXO31-mut,GJC2-mut,KLF9-mut,HERC3-mut,KANK2-mut,TCRG-del,TCF7-SPI1-fusion}	{PARVA-mut,PTPRD-mut,NRAS-mut}	{GOLGA6L2-mut}	{TBL1XR1-mut}	{SDK1-mut,VPS13B-mut,9p-del}	{NOTCH1-ins}	{KAZN-mut}	{LRP5-mut}
246.413		{MED12-mut,ZNF720-del,WIPF2-mut}	{BMPR1A-mut}	{PARVA-mut}	{AKAP13-mut,HERC3-mut,TCRG-del,TCF7-SPI1-fusion,PTPRD-mut,NRAS-mut,TBL1XR1-mut,KAZN-mut,VPS13B-mut}	{KLF9-mut,KANK2-mut,9p-del,GOLGA6L2-mut}	{NOTCH1-ins}	{SDK1-mut}	{FBXO31-mut}	{GJC2-mut}	{LRP5-mut}
246.365		{MED12-mut,ZNF720-del,WIPF2-mut}	{BMPR1A-mut}	{AKAP13-mut,FBXO31-mut,GJC2-mut,KLF9-mut,HERC3-mut,KANK2-mut,TCRG-del,TCF7-SPI1-fusion}	{PARVA-mut,PTPRD-mut,NRAS-mut}	{GOLGA6L2-mut}	{TBL1XR1-mut}	{SDK1-mut,VPS13B-mut,9p-del}	{LRP5-mut}	{NOTCH1-ins}	{KAZN-mut}
246.337		{MED12-mut,ZNF720-del,WIPF2-mut,BMPR1A-mut}	{AKAP13-mut,FBXO31-mut,GJC2-mut,KLF9-mut,HERC3-mut,KANK2-mut,TCRG-del,TCF7-SPI1-fusion,PTPRD-mut}	{PARVA-mut,NRAS-mut}	{TBL1XR1-mut}	{KAZN-mut}	{LRP5-mut}	{SDK1-mut,VPS13B-mut,9p-del}	{NOTCH1-ins}	{GOLGA6L2-mut}
246.245		{MED12-mut,ZNF720-del,WIPF2-mut}	{BMPR1A-mut}	{AKAP13-mut,FBXO31-mut,GJC2-mut,KLF9-mut,HERC3-mut,KANK2-mut,TCRG-del,TCF7-SPI1-fusion}	{PTPRD-mut}	{TBL1XR1-mut,KAZN-mut,SDK1-mut,9p-del}	{VPS13B-mut}	{LRP5-mut}	{PARVA-mut,NRAS-mut}	{NOTCH1-ins}	{GOLGA6L2-mut}
246.206		{MED12-mut,ZNF720-del,WIPF2-mut}	{BMPR1A-mut}	{AKAP13-mut,FBXO31-mut,GJC2-mut,KLF9-mut,HERC3-mut,KANK2-mut,TCRG-del,TCF7-SPI1-fusion}	{PTPRD-mut}	{TBL1XR1-mut,KAZN-mut,SDK1-mut,9p-del}	{LRP5-mut}	{VPS13B-mut}	{PARVA-mut,NRAS-mut}	{NOTCH1-ins}	{GOLGA6L2-mut}
246.088		{MED12-mut,ZNF720-del,WIPF2-mut,BMPR1A-mut}	{AKAP13-mut,FBXO31-mut,GJC2-mut,KLF9-mut,HERC3-mut,KANK2-mut,TCRG-del,TCF7-SPI1-fusion}	{PARVA-mut,NRAS-mut,TBL1XR1-mut}	{PTPRD-mut}	{KAZN-mut}	{LRP5-mut}	{SDK1-mut,VPS13B-mut,9p-del}	{NOTCH1-ins}	{GOLGA6L2-mut}
246.017		{MED12-mut,ZNF720-del,WIPF2-mut}	{BMPR1A-mut}	{PARVA-mut}	{AKAP13-mut,FBXO31-mut,GJC2-mut,HERC3-mut,KANK2-mut,TCRG-del,TCF7-SPI1-fusion,PTPRD-mut,NRAS-mut,KAZN-mut}	{LRP5-mut}	{TBL1XR1-mut}	{KLF9-mut}	{9p-del,NOTCH1-ins,GOLGA6L2-mut}	{SDK1-mut}	{VPS13B-mut}
245.806		{MED12-mut,ZNF720-del,WIPF2-mut}	{BMPR1A-mut}	{AKAP13-mut,FBXO31-mut,GJC2-mut,KLF9-mut,HERC3-mut,KANK2-mut,TCRG-del,TCF7-SPI1-fusion,PTPRD-mut}	{PARVA-mut,NRAS-mut}	{GOLGA6L2-mut}	{TBL1XR1-mut}	{SDK1-mut,VPS13B-mut,9p-del}	{NOTCH1-ins}	{LRP5-mut}	{KAZN-mut}
245.715		{MED12-mut,ZNF720-del,WIPF2-mut}	{BMPR1A-mut,AKAP13-mut,FBXO31-mut,GJC2-mut,KLF9-mut,HERC3-mut,KANK2-mut,TCRG-del,TCF7-SPI1-fusion,PTPRD-mut}	{PARVA-mut,NRAS-mut}	{TBL1XR1-mut}	{KAZN-mut}	{LRP5-mut}	{SDK1-mut,VPS13B-mut,9p-del}	{NOTCH1-ins}	{GOLGA6L2-mut}
245.548		{MED12-mut,ZNF720-del,WIPF2-mut}	{BMPR1A-mut}	{PARVA-mut}	{AKAP13-mut,HERC3-mut,TCRG-del,TCF7-SPI1-fusion,PTPRD-mut,NRAS-mut,TBL1XR1-mut,KAZN-mut,VPS13B-mut}	{KLF9-mut,KANK2-mut,9p-del,GOLGA6L2-mut}	{NOTCH1-ins}	{SDK1-mut}	{GJC2-mut}	{FBXO31-mut}	{LRP5-mut}
245.467		{MED12-mut,ZNF720-del,WIPF2-mut}	{BMPR1A-mut,AKAP13-mut,FBXO31-mut,GJC2-mut,KLF9-mut,HERC3-mut,KANK2-mut,TCRG-del,TCF7-SPI1-fusion}	{PARVA-mut,NRAS-mut,TBL1XR1-mut}	{PTPRD-mut}	{KAZN-mut}	{LRP5-mut}	{SDK1-mut,VPS13B-mut,9p-del}	{NOTCH1-ins}	{GOLGA6L2-mut}
245.437		{MED12-mut,ZNF720-del,WIPF2-mut,BMPR1A-mut}	{AKAP13-mut,FBXO31-mut,GJC2-mut,KLF9-mut,HERC3-mut,KANK2-mut,TCRG-del,TCF7-SPI1-fusion}	{PARVA-mut,PTPRD-mut,NRAS-mut}	{TBL1XR1-mut}	{KAZN-mut}	{LRP5-mut}	{SDK1-mut,VPS13B-mut,9p-del}	{NOTCH1-ins}	{GOLGA6L2-mut}
245.4		{MED12-mut,ZNF720-del,WIPF2-mut}	{BMPR1A-mut}	{AKAP13-mut,FBXO31-mut,GJC2-mut,KLF9-mut,HERC3-mut,KANK2-mut,TCRG-del,TCF7-SPI1-fusion}	{PTPRD-mut}	{PARVA-mut,NRAS-mut}	{TBL1XR1-mut}	{KAZN-mut,LRP5-mut}	{9p-del,NOTCH1-ins,GOLGA6L2-mut}	{SDK1-mut}	{VPS13B-mut}
245.219		{MED12-mut,ZNF720-del,WIPF2-mut}	{BMPR1A-mut}	{AKAP13-mut,FBXO31-mut,GJC2-mut,KLF9-mut,HERC3-mut,KANK2-mut,TCRG-del,TCF7-SPI1-fusion}	{PTPRD-mut}	{TBL1XR1-mut,KAZN-mut}	{SDK1-mut,VPS13B-mut,9p-del}	{LRP5-mut}	{PARVA-mut,NRAS-mut}	{NOTCH1-ins}	{GOLGA6L2-mut}
245.186		{MED12-mut,ZNF720-del,WIPF2-mut}	{BMPR1A-mut}	{AKAP13-mut,FBXO31-mut,GJC2-mut,KLF9-mut,HERC3-mut,KANK2-mut,TCRG-del,TCF7-SPI1-fusion}	{PTPRD-mut}	{PARVA-mut,NRAS-mut,TBL1XR1-mut}	{GOLGA6L2-mut}	{SDK1-mut,VPS13B-mut,9p-del}	{NOTCH1-ins}	{KAZN-mut}	{LRP5-mut}
245.181		{MED12-mut,ZNF720-del,WIPF2-mut}	{BMPR1A-mut}	{AKAP13-mut,FBXO31-mut,GJC2-mut,KLF9-mut,HERC3-mut,KANK2-mut,TCRG-del,TCF7-SPI1-fusion}	{PTPRD-mut}	{TBL1XR1-mut,KAZN-mut}	{LRP5-mut,SDK1-mut,9p-del}	{VPS13B-mut}	{PARVA-mut,NRAS-mut}	{NOTCH1-ins}	{GOLGA6L2-mut}
245.098		{MED12-mut,ZNF720-del,WIPF2-mut}	{BMPR1A-mut}	{AKAP13-mut,FBXO31-mut,GJC2-mut,KLF9-mut,HERC3-mut,KANK2-mut,TCRG-del,TCF7-SPI1-fusion}	{PTPRD-mut}	{PARVA-mut,NRAS-mut,TBL1XR1-mut}	{GOLGA6L2-mut}	{SDK1-mut,VPS13B-mut,9p-del}	{LRP5-mut}	{NOTCH1-ins}	{KAZN-mut}
244.907		{MED12-mut,ZNF720-del,WIPF2-mut}	{BMPR1A-mut}	{AKAP13-mut,FBXO31-mut,GJC2-mut,KLF9-mut,HERC3-mut,KANK2-mut,TCRG-del,TCF7-SPI1-fusion}	{PARVA-mut,PTPRD-mut,NRAS-mut}	{GOLGA6L2-mut}	{TBL1XR1-mut}	{SDK1-mut,VPS13B-mut,9p-del}	{NOTCH1-ins}	{LRP5-mut}	{KAZN-mut}
244.816		{MED12-mut,ZNF720-del,WIPF2-mut}	{BMPR1A-mut,AKAP13-mut,FBXO31-mut,GJC2-mut,KLF9-mut,HERC3-mut,KANK2-mut,TCRG-del,TCF7-SPI1-fusion}	{PARVA-mut,PTPRD-mut,NRAS-mut}	{TBL1XR1-mut}	{KAZN-mut}	{LRP5-mut}	{SDK1-mut,VPS13B-mut,9p-del}	{NOTCH1-ins}	{GOLGA6L2-mut}
244.209		{MED12-mut,ZNF720-del,WIPF2-mut}	{BMPR1A-mut}	{AKAP13-mut,FBXO31-mut,GJC2-mut,KLF9-mut,HERC3-mut,KANK2-mut,TCRG-del,TCF7-SPI1-fusion}	{PTPRD-mut}	{TBL1XR1-mut,KAZN-mut}	{SDK1-mut,9p-del}	{LRP5-mut,VPS13B-mut}	{PARVA-mut,NRAS-mut}	{NOTCH1-ins}	{GOLGA6L2-mut}
244.208		{MED12-mut,ZNF720-del,WIPF2-mut}	{BMPR1A-mut}	{PARVA-mut}	{AKAP13-mut,FBXO31-mut,GJC2-mut,KLF9-mut,HERC3-mut,KANK2-mut,TCRG-del,TCF7-SPI1-fusion,NRAS-mut,TBL1XR1-mut}	{PTPRD-mut}	{GOLGA6L2-mut}	{SDK1-mut,VPS13B-mut,9p-del}	{NOTCH1-ins}	{KAZN-mut}	{LRP5-mut}
244.196		{MED12-mut,ZNF720-del,WIPF2-mut}	{BMPR1A-mut}	{AKAP13-mut,FBXO31-mut,GJC2-mut,KLF9-mut,HERC3-mut,KANK2-mut,TCRG-del,TCF7-SPI1-fusion}	{PTPRD-mut}	{PARVA-mut,NRAS-mut}	{TBL1XR1-mut}	{KAZN-mut}	{LRP5-mut,9p-del,NOTCH1-ins,GOLGA6L2-mut}	{SDK1-mut}	{VPS13B-mut}
244.119		{MED12-mut,ZNF720-del,WIPF2-mut}	{BMPR1A-mut}	{PARVA-mut}	{AKAP13-mut,FBXO31-mut,GJC2-mut,KLF9-mut,HERC3-mut,KANK2-mut,TCRG-del,TCF7-SPI1-fusion,NRAS-mut,TBL1XR1-mut}	{PTPRD-mut}	{GOLGA6L2-mut}	{SDK1-mut,VPS13B-mut,9p-del}	{LRP5-mut}	{NOTCH1-ins}	{KAZN-mut}
243.821		{MED12-mut,ZNF720-del,WIPF2-mut}	{BMPR1A-mut}	{AKAP13-mut,FBXO31-mut,GJC2-mut,KLF9-mut,HERC3-mut,KANK2-mut,TCRG-del,TCF7-SPI1-fusion,PTPRD-mut}	{TBL1XR1-mut,KAZN-mut}	{SDK1-mut,9p-del}	{VPS13B-mut}	{LRP5-mut}	{NRAS-mut,GOLGA6L2-mut}	{NOTCH1-ins}	{PARVA-mut}
243.811		{MED12-mut,ZNF720-del,WIPF2-mut}	{BMPR1A-mut}	{AKAP13-mut,FBXO31-mut,GJC2-mut,KLF9-mut,HERC3-mut,KANK2-mut,TCRG-del,TCF7-SPI1-fusion}	{PTPRD-mut}	{PARVA-mut,NRAS-mut}	{TBL1XR1-mut}	{SDK1-mut,VPS13B-mut,9p-del,GOLGA6L2-mut}	{NOTCH1-ins}	{KAZN-mut}	{LRP5-mut}
243.782		{MED12-mut,ZNF720-del,WIPF2-mut}	{BMPR1A-mut}	{AKAP13-mut,FBXO31-mut,GJC2-mut,KLF9-mut,HERC3-mut,KANK2-mut,TCRG-del,TCF7-SPI1-fusion,PTPRD-mut}	{TBL1XR1-mut,KAZN-mut}	{SDK1-mut,9p-del}	{LRP5-mut}	{VPS13B-mut}	{NRAS-mut,GOLGA6L2-mut}	{NOTCH1-ins}	{PARVA-mut}
243.723		{MED12-mut,ZNF720-del,WIPF2-mut}	{BMPR1A-mut}	{AKAP13-mut,FBXO31-mut,GJC2-mut,KLF9-mut,HERC3-mut,KANK2-mut,TCRG-del,TCF7-SPI1-fusion}	{PTPRD-mut}	{PARVA-mut,NRAS-mut}	{TBL1XR1-mut}	{SDK1-mut,VPS13B-mut,9p-del,GOLGA6L2-mut}	{LRP5-mut}	{NOTCH1-ins}	{KAZN-mut}
XB37
cost
160.67		{STON1-mut,TMC5-mut,STAT5B-mut,C11orf82-mut}	{CNTN1-mut}	{CDKN2A-ins,LMO2-TRDC-fusion-1,USO1-mut,NSMCE2-mut,HRH4-mut,ZFHX4-mut,FAT2-del,NOTCH1-ins}	{C6orf223-mut}	{ELOVL2-mut,ADPRH-mut,LATS2-mut,BLOC1S6-mut,STIL-TAL1-fusion}	{NKD1-mut}	{SLC2A13-mut}	{BCL11B-ins}	{SLCO3A1-ins}	{UNC5C-mut}
160.255		{STON1-mut,TMC5-mut,STAT5B-mut,C11orf82-mut}	{CNTN1-mut}	{LATS2-mut}	{C6orf223-mut,CDKN2A-ins,LMO2-TRDC-fusion-1,ADPRH-mut,USO1-mut,NSMCE2-mut,BLOC1S6-mut,HRH4-mut,FAT2-del,STIL-TAL1-fusion,NOTCH1-ins}	{ELOVL2-mut,ZFHX4-mut}	{NKD1-mut}	{SLC2A13-mut}	{BCL11B-ins}	{SLCO3A1-ins}	{UNC5C-mut}
160.218		{STON1-mut,TMC5-mut,STAT5B-mut,C11orf82-mut}	{LATS2-mut}	{CNTN1-mut}	{C6orf223-mut,CDKN2A-ins,LMO2-TRDC-fusion-1,ADPRH-mut,USO1-mut,NSMCE2-mut,BLOC1S6-mut,HRH4-mut,FAT2-del,STIL-TAL1-fusion,NOTCH1-ins}	{ELOVL2-mut,ZFHX4-mut}	{NKD1-mut}	{SLC2A13-mut}	{BCL11B-ins}	{SLCO3A1-ins}	{UNC5C-mut}
159.973		{STON1-mut,TMC5-mut,STAT5B-mut,C11orf82-mut}	{CNTN1-mut}	{CDKN2A-ins,LMO2-TRDC-fusion-1,USO1-mut,NSMCE2-mut,HRH4-mut,ZFHX4-mut,FAT2-del,NOTCH1-ins}	{C6orf223-mut}	{ELOVL2-mut,ADPRH-mut,LATS2-mut,BLOC1S6-mut,STIL-TAL1-fusion}	{SLC2A13-mut}	{NKD1-mut}	{BCL11B-ins}	{SLCO3A1-ins}	{UNC5C-mut}
159.558		{STON1-mut,TMC5-mut,STAT5B-mut,C11orf82-mut}	{CNTN1-mut}	{LATS2-mut}	{C6orf223-mut,CDKN2A-ins,LMO2-TRDC-fusion-1,ADPRH-mut,USO1-mut,NSMCE2-mut,BLOC1S6-mut,HRH4-mut,FAT2-del,STIL-TAL1-fusion,NOTCH1-ins}	{ELOVL2-mut,ZFHX4-mut}	{SLC2A13-mut}	{NKD1-mut}	{BCL11B-ins}	{SLCO3A1-ins}	{UNC5C-mut}
159.521		{STON1-mut,TMC5-mut,STAT5B-mut,C11orf82-mut}	{LATS2-mut}	{CNTN1-mut}	{C6orf223-mut,CDKN2A-ins,LMO2-TRDC-fusion-1,ADPRH-mut,USO1-mut,NSMCE2-mut,BLOC1S6-mut,HRH4-mut,FAT2-del,STIL-TAL1-fusion,NOTCH1-ins}	{ELOVL2-mut,ZFHX4-mut}	{SLC2A13-mut}	{NKD1-mut}	{BCL11B-ins}	{SLCO3A1-ins}	{UNC5C-mut}
158.102		{STON1-mut,TMC5-mut,STAT5B-mut,C11orf82-mut}	{CNTN1-mut}	{LATS2-mut}	{C6orf223-mut,CDKN2A-ins,LMO2-TRDC-fusion-1,ADPRH-mut,USO1-mut,NSMCE2-mut,BLOC1S6-mut,HRH4-mut,FAT2-del,STIL-TAL1-fusion,NOTCH1-ins}	{SLC2A13-mut}	{ELOVL2-mut,ZFHX4-mut}	{NKD1-mut}	{BCL11B-ins}	{SLCO3A1-ins}	{UNC5C-mut}
158.065		{STON1-mut,TMC5-mut,STAT5B-mut,C11orf82-mut}	{LATS2-mut}	{CNTN1-mut}	{C6orf223-mut,CDKN2A-ins,LMO2-TRDC-fusion-1,ADPRH-mut,USO1-mut,NSMCE2-mut,BLOC1S6-mut,HRH4-mut,FAT2-del,STIL-TAL1-fusion,NOTCH1-ins}	{SLC2A13-mut}	{ELOVL2-mut,ZFHX4-mut}	{NKD1-mut}	{BCL11B-ins}	{SLCO3A1-ins}	{UNC5C-mut}
152.616		{STON1-mut,TMC5-mut,STAT5B-mut,C11orf82-mut,CNTN1-mut}	{CDKN2A-ins,LMO2-TRDC-fusion-1,USO1-mut,NSMCE2-mut,HRH4-mut,ZFHX4-mut,FAT2-del,NOTCH1-ins}	{C6orf223-mut}	{ELOVL2-mut,ADPRH-mut,LATS2-mut,BLOC1S6-mut,STIL-TAL1-fusion}	{NKD1-mut}	{SLC2A13-mut}	{BCL11B-ins}	{SLCO3A1-ins}	{UNC5C-mut}
152.61		{STON1-mut,TMC5-mut,STAT5B-mut,C11orf82-mut}	{CDKN2A-ins,LMO2-TRDC-fusion-1,USO1-mut,NSMCE2-mut,HRH4-mut,ZFHX4-mut,FAT2-del,CNTN1-mut,NOTCH1-ins}	{C6orf223-mut}	{ELOVL2-mut,ADPRH-mut,LATS2-mut,BLOC1S6-mut,STIL-TAL1-fusion}	{NKD1-mut}	{SLC2A13-mut}	{BCL11B-ins}	{SLCO3A1-ins}	{UNC5C-mut}
152.201		{STON1-mut,TMC5-mut,STAT5B-mut,C11orf82-mut,CNTN1-mut}	{LATS2-mut}	{C6orf223-mut,CDKN2A-ins,LMO2-TRDC-fusion-1,ADPRH-mut,USO1-mut,NSMCE2-mut,BLOC1S6-mut,HRH4-mut,FAT2-del,STIL-TAL1-fusion,NOTCH1-ins}	{ELOVL2-mut,ZFHX4-mut}	{NKD1-mut}	{SLC2A13-mut}	{BCL11B-ins}	{SLCO3A1-ins}	{UNC5C-mut}
152.195		{STON1-mut,TMC5-mut,STAT5B-mut,C11orf82-mut}	{LATS2-mut,CNTN1-mut}	{C6orf223-mut,CDKN2A-ins,LMO2-TRDC-fusion-1,ADPRH-mut,USO1-mut,NSMCE2-mut,BLOC1S6-mut,HRH4-mut,FAT2-del,STIL-TAL1-fusion,NOTCH1-ins}	{ELOVL2-mut,ZFHX4-mut}	{NKD1-mut}	{SLC2A13-mut}	{BCL11B-ins}	{SLCO3A1-ins}	{UNC5C-mut}
152.168		{STON1-mut,TMC5-mut,STAT5B-mut,C11orf82-mut}	{CNTN1-mut}	{C6orf223-mut,CDKN2A-ins,LMO2-TRDC-fusion-1,ADPRH-mut,USO1-mut,NSMCE2-mut,LATS2-mut,BLOC1S6-mut,HRH4-mut,FAT2-del,STIL-TAL1-fusion,NOTCH1-ins}	{ELOVL2-mut,ZFHX4-mut}	{NKD1-mut}	{SLC2A13-mut}	{BCL11B-ins}	{SLCO3A1-ins}	{UNC5C-mut}
152.164		{STON1-mut,TMC5-mut,STAT5B-mut,C11orf82-mut,LATS2-mut}	{CNTN1-mut}	{C6orf223-mut,CDKN2A-ins,LMO2-TRDC-fusion-1,ADPRH-mut,USO1-mut,NSMCE2-mut,BLOC1S6-mut,HRH4-mut,FAT2-del,STIL-TAL1-fusion,NOTCH1-ins}	{ELOVL2-mut,ZFHX4-mut}	{NKD1-mut}	{SLC2A13-mut}	{BCL11B-ins}	{SLCO3A1-ins}	{UNC5C-mut}
152.131		{STON1-mut,TMC5-mut,STAT5B-mut,C11orf82-mut}	{LATS2-mut}	{C6orf223-mut,CDKN2A-ins,LMO2-TRDC-fusion-1,ADPRH-mut,USO1-mut,NSMCE2-mut,BLOC1S6-mut,HRH4-mut,FAT2-del,CNTN1-mut,STIL-TAL1-fusion,NOTCH1-ins}	{ELOVL2-mut,ZFHX4-mut}	{NKD1-mut}	{SLC2A13-mut}	{BCL11B-ins}	{SLCO3A1-ins}	{UNC5C-mut}
151.919		{STON1-mut,TMC5-mut,STAT5B-mut,C11orf82-mut,CNTN1-mut}	{CDKN2A-ins,LMO2-TRDC-fusion-1,USO1-mut,NSMCE2-mut,HRH4-mut,ZFHX4-mut,FAT2-del,NOTCH1-ins}	{C6orf223-mut}	{ELOVL2-mut,ADPRH-mut,LATS2-mut,BLOC1S6-mut,STIL-TAL1-fusion}	{SLC2A13-mut}	{NKD1-mut}	{BCL11B-ins}	{SLCO3A1-ins}	{UNC5C-mut}
151.912		{STON1-mut,TMC5-mut,STAT5B-mut,C11orf82-mut}	{CDKN2A-ins,LMO2-TRDC-fusion-1,USO1-mut,NSMCE2-mut,HRH4-mut,ZFHX4-mut,FAT2-del,CNTN1-mut,NOTCH1-ins}	{C6orf223-mut}	{ELOVL2-mut,ADPRH-mut,LATS2-mut,BLOC1S6-mut,STIL-TAL1-fusion}	{SLC2A13-mut}	{NKD1-mut}	{BCL11B-ins}	{SLCO3A1-ins}	{UNC5C-mut}
151.504		{STON1-mut,TMC5-mut,STAT5B-mut,C11orf82-mut,CNTN1-mut}	{LATS2-mut}	{C6orf223-mut,CDKN2A-ins,LMO2-TRDC-fusion-1,ADPRH-mut,USO1-mut,NSMCE2-mut,BLOC1S6-mut,HRH4-mut,FAT2-del,STIL-TAL1-fusion,NOTCH1-ins}	{ELOVL2-mut,ZFHX4-mut}	{SLC2A13-mut}	{NKD1-mut}	{BCL11B-ins}	{SLCO3A1-ins}	{UNC5C-mut}
151.498		{STON1-mut,TMC5-mut,STAT5B-mut,C11orf82-mut}	{LATS2-mut,CNTN1-mut}	{C6orf223-mut,CDKN2A-ins,LMO2-TRDC-fusion-1,ADPRH-mut,USO1-mut,NSMCE2-mut,BLOC1S6-mut,HRH4-mut,FAT2-del,STIL-TAL1-fusion,NOTCH1-ins}	{ELOVL2-mut,ZFHX4-mut}	{SLC2A13-mut}	{NKD1-mut}	{BCL11B-ins}	{SLCO3A1-ins}	{UNC5C-mut}
151.471		{STON1-mut,TMC5-mut,STAT5B-mut,C11orf82-mut}	{CNTN1-mut}	{C6orf223-mut,CDKN2A-ins,LMO2-TRDC-fusion-1,ADPRH-mut,USO1-mut,NSMCE2-mut,LATS2-mut,BLOC1S6-mut,HRH4-mut,FAT2-del,STIL-TAL1-fusion,NOTCH1-ins}	{ELOVL2-mut,ZFHX4-mut}	{SLC2A13-mut}	{NKD1-mut}	{BCL11B-ins}	{SLCO3A1-ins}	{UNC5C-mut}
151.467		{STON1-mut,TMC5-mut,STAT5B-mut,C11orf82-mut,LATS2-mut}	{CNTN1-mut}	{C6orf223-mut,CDKN2A-ins,LMO2-TRDC-fusion-1,ADPRH-mut,USO1-mut,NSMCE2-mut,BLOC1S6-mut,HRH4-mut,FAT2-del,STIL-TAL1-fusion,NOTCH1-ins}	{ELOVL2-mut,ZFHX4-mut}	{SLC2A13-mut}	{NKD1-mut}	{BCL11B-ins}	{SLCO3A1-ins}	{UNC5C-mut}
151.433		{STON1-mut,TMC5-mut,STAT5B-mut,C11orf82-mut}	{LATS2-mut}	{C6orf223-mut,CDKN2A-ins,LMO2-TRDC-fusion-1,ADPRH-mut,USO1-mut,NSMCE2-mut,BLOC1S6-mut,HRH4-mut,FAT2-del,CNTN1-mut,STIL-TAL1-fusion,NOTCH1-ins}	{ELOVL2-mut,ZFHX4-mut}	{SLC2A13-mut}	{NKD1-mut}	{BCL11B-ins}	{SLCO3A1-ins}	{UNC5C-mut}
150.048		{STON1-mut,TMC5-mut,STAT5B-mut,C11orf82-mut,CNTN1-mut}	{LATS2-mut}	{C6orf223-mut,CDKN2A-ins,LMO2-TRDC-fusion-1,ADPRH-mut,USO1-mut,NSMCE2-mut,BLOC1S6-mut,HRH4-mut,FAT2-del,STIL-TAL1-fusion,NOTCH1-ins}	{SLC2A13-mut}	{ELOVL2-mut,ZFHX4-mut}	{NKD1-mut}	{BCL11B-ins}	{SLCO3A1-ins}	{UNC5C-mut}
150.042		{STON1-mut,TMC5-mut,STAT5B-mut,C11orf82-mut}	{LATS2-mut,CNTN1-mut}	{C6orf223-mut,CDKN2A-ins,LMO2-TRDC-fusion-1,ADPRH-mut,USO1-mut,NSMCE2-mut,BLOC1S6-mut,HRH4-mut,FAT2-del,STIL-TAL1-fusion,NOTCH1-ins}	{SLC2A13-mut}	{ELOVL2-mut,ZFHX4-mut}	{NKD1-mut}	{BCL11B-ins}	{SLCO3A1-ins}	{UNC5C-mut}
150.015		{STON1-mut,TMC5-mut,STAT5B-mut,C11orf82-mut}	{CNTN1-mut}	{C6orf223-mut,CDKN2A-ins,LMO2-TRDC-fusion-1,ADPRH-mut,USO1-mut,NSMCE2-mut,LATS2-mut,BLOC1S6-mut,HRH4-mut,FAT2-del,STIL-TAL1-fusion,NOTCH1-ins}	{SLC2A13-mut}	{ELOVL2-mut,ZFHX4-mut}	{NKD1-mut}	{BCL11B-ins}	{SLCO3A1-ins}	{UNC5C-mut}
150.011		{STON1-mut,TMC5-mut,STAT5B-mut,C11orf82-mut,LATS2-mut}	{CNTN1-mut}	{C6orf223-mut,CDKN2A-ins,LMO2-TRDC-fusion-1,ADPRH-mut,USO1-mut,NSMCE2-mut,BLOC1S6-mut,HRH4-mut,FAT2-del,STIL-TAL1-fusion,NOTCH1-ins}	{SLC2A13-mut}	{ELOVL2-mut,ZFHX4-mut}	{NKD1-mut}	{BCL11B-ins}	{SLCO3A1-ins}	{UNC5C-mut}
149.978		{STON1-mut,TMC5-mut,STAT5B-mut,C11orf82-mut}	{LATS2-mut}	{C6orf223-mut,CDKN2A-ins,LMO2-TRDC-fusion-1,ADPRH-mut,USO1-mut,NSMCE2-mut,BLOC1S6-mut,HRH4-mut,FAT2-del,CNTN1-mut,STIL-TAL1-fusion,NOTCH1-ins}	{SLC2A13-mut}	{ELOVL2-mut,ZFHX4-mut}	{NKD1-mut}	{BCL11B-ins}	{SLCO3A1-ins}	{UNC5C-mut}
149.891		{STON1-mut,TMC5-mut,STAT5B-mut,C11orf82-mut}	{CNTN1-mut}	{C6orf223-mut,CDKN2A-ins,LMO2-TRDC-fusion-1,USO1-mut,NSMCE2-mut,HRH4-mut,ZFHX4-mut,FAT2-del,NOTCH1-ins}	{ELOVL2-mut,ADPRH-mut,LATS2-mut,BLOC1S6-mut,STIL-TAL1-fusion}	{NKD1-mut}	{SLC2A13-mut}	{BCL11B-ins}	{SLCO3A1-ins}	{UNC5C-mut}
149.585		{STON1-mut,TMC5-mut,STAT5B-mut,C11orf82-mut}	{CNTN1-mut}	{CDKN2A-ins,LMO2-TRDC-fusion-1,USO1-mut,NSMCE2-mut,HRH4-mut,ZFHX4-mut,FAT2-del,NOTCH1-ins}	{ELOVL2-mut,C6orf223-mut,ADPRH-mut,LATS2-mut,BLOC1S6-mut,STIL-TAL1-fusion}	{NKD1-mut}	{SLC2A13-mut}	{BCL11B-ins}	{SLCO3A1-ins}	{UNC5C-mut}
149.193		{STON1-mut,TMC5-mut,STAT5B-mut,C11orf82-mut}	{CNTN1-mut}	{C6orf223-mut,CDKN2A-ins,LMO2-TRDC-fusion-1,USO1-mut,NSMCE2-mut,HRH4-mut,ZFHX4-mut,FAT2-del,NOTCH1-ins}	{ELOVL2-mut,ADPRH-mut,LATS2-mut,BLOC1S6-mut,STIL-TAL1-fusion}	{SLC2A13-mut}	{NKD1-mut}	{BCL11B-ins}	{SLCO3A1-ins}	{UNC5C-mut}
148.887		{STON1-mut,TMC5-mut,STAT5B-mut,C11orf82-mut}	{CNTN1-mut}	{CDKN2A-ins,LMO2-TRDC-fusion-1,USO1-mut,NSMCE2-mut,HRH4-mut,ZFHX4-mut,FAT2-del,NOTCH1-ins}	{ELOVL2-mut,C6orf223-mut,ADPRH-mut,LATS2-mut,BLOC1S6-mut,STIL-TAL1-fusion}	{SLC2A13-mut}	{NKD1-mut}	{BCL11B-ins}	{SLCO3A1-ins}	{UNC5C-mut}
148.053		{STON1-mut,TMC5-mut,STAT5B-mut,C11orf82-mut}	{CNTN1-mut}	{LATS2-mut}	{BCL11B-ins,C6orf223-mut,CDKN2A-ins,SLCO3A1-ins,LMO2-TRDC-fusion-1,ADPRH-mut,USO1-mut,UNC5C-mut,NSMCE2-mut,BLOC1S6-mut,NKD1-mut,STIL-TAL1-fusion,NOTCH1-ins}	{HRH4-mut}	{SLC2A13-mut}	{FAT2-del}	{ELOVL2-mut}	{ZFHX4-mut}
148.016		{STON1-mut,TMC5-mut,STAT5B-mut,C11orf82-mut}	{LATS2-mut}	{CNTN1-mut}	{BCL11B-ins,C6orf223-mut,CDKN2A-ins,SLCO3A1-ins,LMO2-TRDC-fusion-1,ADPRH-mut,USO1-mut,UNC5C-mut,NSMCE2-mut,BLOC1S6-mut,NKD1-mut,STIL-TAL1-fusion,NOTCH1-ins}	{HRH4-mut}	{SLC2A13-mut}	{FAT2-del}	{ELOVL2-mut}	{ZFHX4-mut}
147.094		{STON1-mut,TMC5-mut,STAT5B-mut,C11orf82-mut}	{CNTN1-mut}	{LATS2-mut}	{BCL11B-ins,C6orf223-mut,CDKN2A-ins,SLCO3A1-ins,LMO2-TRDC-fusion-1,ADPRH-mut,USO1-mut,UNC5C-mut,NSMCE2-mut,BLOC1S6-mut,NKD1-mut,STIL-TAL1-fusion,NOTCH1-ins}	{SLC2A13-mut}	{HRH4-mut}	{FAT2-del}	{ELOVL2-mut}	{ZFHX4-mut}
147.057		{STON1-mut,TMC5-mut,STAT5B-mut,C11orf82-mut}	{LATS2-mut}	{CNTN1-mut}	{BCL11B-ins,C6orf223-mut,CDKN2A-ins,SLCO3A1-ins,LMO2-TRDC-fusion-1,ADPRH-mut,USO1-mut,UNC5C-mut,NSMCE2-mut,BLOC1S6-mut,NKD1-mut,STIL-TAL1-fusion,NOTCH1-ins}	{SLC2A13-mut}	{HRH4-mut}	{FAT2-del}	{ELOVL2-mut}	{ZFHX4-mut}
146.893		{STON1-mut,TMC5-mut,STAT5B-mut,C11orf82-mut}	{CNTN1-mut}	{LATS2-mut}	{ELOVL2-mut,C6orf223-mut,CDKN2A-ins,LMO2-TRDC-fusion-1,ADPRH-mut,USO1-mut,NSMCE2-mut,BLOC1S6-mut,HRH4-mut,ZFHX4-mut,FAT2-del,STIL-TAL1-fusion,NOTCH1-ins}	{NKD1-mut}	{SLC2A13-mut}	{BCL11B-ins}	{SLCO3A1-ins}	{UNC5C-mut}
146.855		{STON1-mut,TMC5-mut,STAT5B-mut,C11orf82-mut}	{LATS2-mut}	{CNTN1-mut}	{ELOVL2-mut,C6orf223-mut,CDKN2A-ins,LMO2-TRDC-fusion-1,ADPRH-mut,USO1-mut,NSMCE2-mut,BLOC1S6-mut,HRH4-mut,ZFHX4-mut,FAT2-del,STIL-TAL1-fusion,NOTCH1-ins}	{NKD1-mut}	{SLC2A13-mut}	{BCL11B-ins}	{SLCO3A1-ins}	{UNC5C-mut}
146.195		{STON1-mut,TMC5-mut,STAT5B-mut,C11orf82-mut}	{CNTN1-mut}	{LATS2-mut}	{ELOVL2-mut,C6orf223-mut,CDKN2A-ins,LMO2-TRDC-fusion-1,ADPRH-mut,USO1-mut,NSMCE2-mut,BLOC1S6-mut,HRH4-mut,ZFHX4-mut,FAT2-del,STIL-TAL1-fusion,NOTCH1-ins}	{SLC2A13-mut}	{NKD1-mut}	{BCL11B-ins}	{SLCO3A1-ins}	{UNC5C-mut}
146.158		{STON1-mut,TMC5-mut,STAT5B-mut,C11orf82-mut}	{LATS2-mut}	{CNTN1-mut}	{ELOVL2-mut,C6orf223-mut,CDKN2A-ins,LMO2-TRDC-fusion-1,ADPRH-mut,USO1-mut,NSMCE2-mut,BLOC1S6-mut,HRH4-mut,ZFHX4-mut,FAT2-del,STIL-TAL1-fusion,NOTCH1-ins}	{SLC2A13-mut}	{NKD1-mut}	{BCL11B-ins}	{SLCO3A1-ins}	{UNC5C-mut}
145.373		{STON1-mut,TMC5-mut,STAT5B-mut,C11orf82-mut}	{CNTN1-mut}	{CDKN2A-ins,LMO2-TRDC-fusion-1,USO1-mut,NSMCE2-mut,HRH4-mut,ZFHX4-mut,FAT2-del,NOTCH1-ins}	{C6orf223-mut}	{ELOVL2-mut,ADPRH-mut,LATS2-mut,BLOC1S6-mut,NKD1-mut,STIL-TAL1-fusion}	{SLC2A13-mut}	{BCL11B-ins}	{SLCO3A1-ins}	{UNC5C-mut}
144.958		{STON1-mut,TMC5-mut,STAT5B-mut,C11orf82-mut}	{CNTN1-mut}	{LATS2-mut}	{C6orf223-mut,CDKN2A-ins,LMO2-TRDC-fusion-1,ADPRH-mut,USO1-mut,NSMCE2-mut,BLOC1S6-mut,HRH4-mut,FAT2-del,STIL-TAL1-fusion,NOTCH1-ins}	{ELOVL2-mut,NKD1-mut,ZFHX4-mut}	{SLC2A13-mut}	{BCL11B-ins}	{SLCO3A1-ins}	{UNC5C-mut}
144.921		{STON1-mut,TMC5-mut,STAT5B-mut,C11orf82-mut}	{LATS2-mut}	{CNTN1-mut}	{C6orf223-mut,CDKN2A-ins,LMO2-TRDC-fusion-1,ADPRH-mut,USO1-mut,NSMCE2-mut,BLOC1S6-mut,HRH4-mut,FAT2-del,STIL-TAL1-fusion,NOTCH1-ins}	{ELOVL2-mut,NKD1-mut,ZFHX4-mut}	{SLC2A13-mut}	{BCL11B-ins}	{SLCO3A1-ins}	{UNC5C-mut}
144.739		{STON1-mut,TMC5-mut,STAT5B-mut,C11orf82-mut}	{CNTN1-mut}	{LATS2-mut}	{SLC2A13-mut,C6orf223-mut,CDKN2A-ins,LMO2-TRDC-fusion-1,ADPRH-mut,USO1-mut,NSMCE2-mut,BLOC1S6-mut,HRH4-mut,FAT2-del,STIL-TAL1-fusion,NOTCH1-ins}	{ELOVL2-mut,ZFHX4-mut}	{NKD1-mut}	{BCL11B-ins}	{SLCO3A1-ins}	{UNC5C-mut}
144.702		{STON1-mut,TMC5-mut,STAT5B-mut,C11orf82-mut}	{LATS2-mut}	{CNTN1-mut}	{SLC2A13-mut,C6orf223-mut,CDKN2A-ins,LMO2-TRDC-fusion-1,ADPRH-mut,USO1-mut,NSMCE2-mut,BLOC1S6-mut,HRH4-mut,FAT2-del,STIL-TAL1-fusion,NOTCH1-ins}	{ELOVL2-mut,ZFHX4-mut}	{NKD1-mut}	{BCL11B-ins}	{SLCO3A1-ins}	{UNC5C-mut}
144.675		{STON1-mut,TMC5-mut,STAT5B-mut,C11orf82-mut}	{CNTN1-mut}	{CDKN2A-ins,LMO2-TRDC-fusion-1,USO1-mut,NSMCE2-mut,HRH4-mut,ZFHX4-mut,FAT2-del,NOTCH1-ins}	{C6orf223-mut}	{SLC2A13-mut,ELOVL2-mut,ADPRH-mut,LATS2-mut,BLOC1S6-mut,STIL-TAL1-fusion}	{NKD1-mut}	{BCL11B-ins}	{SLCO3A1-ins}	{UNC5C-mut}
144.556		{STON1-mut,TMC5-mut,STAT5B-mut,C11orf82-mut,CDKN2A-ins,LMO2-TRDC-fusion-1,USO1-mut,NSMCE2-mut,HRH4-mut,ZFHX4-mut,FAT2-del,CNTN1-mut,NOTCH1-ins}	{C6orf223-mut}	{ELOVL2-mut,ADPRH-mut,LATS2-mut,BLOC1S6-mut,STIL-TAL1-fusion}	{NKD1-mut}	{SLC2A13-mut}	{BCL11B-ins}	{SLCO3A1-ins}	{UNC5C-mut}
144.26		{STON1-mut,TMC5-mut,STAT5B-mut,C11orf82-mut}	{CNTN1-mut}	{LATS2-mut}	{C6orf223-mut,CDKN2A-ins,LMO2-TRDC-fusion-1,ADPRH-mut,USO1-mut,NSMCE2-mut,BLOC1S6-mut,HRH4-mut,FAT2-del,STIL-TAL1-fusion,NOTCH1-ins}	{SLC2A13-mut,ELOVL2-mut,ZFHX4-mut}	{NKD1-mut}	{BCL11B-ins}	{SLCO3A1-ins}	{UNC5C-mut}
144.223		{STON1-mut,TMC5-mut,STAT5B-mut,C11orf82-mut}	{LATS2-mut}	{CNTN1-mut}	{C6orf223-mut,CDKN2A-ins,LMO2-TRDC-fusion-1,ADPRH-mut,USO1-mut,NSMCE2-mut,BLOC1S6-mut,HRH4-mut,FAT2-del,STIL-TAL1-fusion,NOTCH1-ins}	{SLC2A13-mut,ELOVL2-mut,ZFHX4-mut}	{NKD1-mut}	{BCL11B-ins}	{SLCO3A1-ins}	{UNC5C-mut}
144.141		{STON1-mut,TMC5-mut,STAT5B-mut,C11orf82-mut,LATS2-mut,CNTN1-mut}	{C6orf223-mut,CDKN2A-ins,LMO2-TRDC-fusion-1,ADPRH-mut,USO1-mut,NSMCE2-mut,BLOC1S6-mut,HRH4-mut,FAT2-del,STIL-TAL1-fusion,NOTCH1-ins}	{ELOVL2-mut,ZFHX4-mut}	{NKD1-mut}	{SLC2A13-mut}	{BCL11B-ins}	{SLCO3A1-ins}	{UNC5C-mut}
144.114		{STON1-mut,TMC5-mut,STAT5B-mut,C11orf82-mut,CNTN1-mut}	{C6orf223-mut,CDKN2A-ins,LMO2-TRDC-fusion-1,ADPRH-mut,USO1-mut,NSMCE2-mut,LATS2-mut,BLOC1S6-mut,HRH4-mut,FAT2-del,STIL-TAL1-fusion,NOTCH1-ins}	{ELOVL2-mut,ZFHX4-mut}	{NKD1-mut}	{SLC2A13-mut}	{BCL11B-ins}	{SLCO3A1-ins}	{UNC5C-mut}
144.108		{STON1-mut,TMC5-mut,STAT5B-mut,C11orf82-mut}	{C6orf223-mut,CDKN2A-ins,LMO2-TRDC-fusion-1,ADPRH-mut,USO1-mut,NSMCE2-mut,LATS2-mut,BLOC1S6-mut,HRH4-mut,FAT2-del,CNTN1-mut,STIL-TAL1-fusion,NOTCH1-ins}	{ELOVL2-mut,ZFHX4-mut}	{NKD1-mut}	{SLC2A13-mut}	{BCL11B-ins}	{SLCO3A1-ins}	{UNC5C-mut}
144.077		{STON1-mut,TMC5-mut,STAT5B-mut,C11orf82-mut,LATS2-mut}	{C6orf223-mut,CDKN2A-ins,LMO2-TRDC-fusion-1,ADPRH-mut,USO1-mut,NSMCE2-mut,BLOC1S6-mut,HRH4-mut,FAT2-del,CNTN1-mut,STIL-TAL1-fusion,NOTCH1-ins}	{ELOVL2-mut,ZFHX4-mut}	{NKD1-mut}	{SLC2A13-mut}	{BCL11B-ins}	{SLCO3A1-ins}	{UNC5C-mut}
144.069		{STON1-mut,TMC5-mut,STAT5B-mut,C11orf82-mut}	{CNTN1-mut}	{LATS2-mut}	{ELOVL2-mut,C6orf223-mut,CDKN2A-ins,LMO2-TRDC-fusion-1,ADPRH-mut,USO1-mut,BLOC1S6-mut,NKD1-mut,ZFHX4-mut,STIL-TAL1-fusion}	{NSMCE2-mut,HRH4-mut,FAT2-del,NOTCH1-ins}	{SLC2A13-mut}	{BCL11B-ins}	{SLCO3A1-ins}	{UNC5C-mut}
144.032		{STON1-mut,TMC5-mut,STAT5B-mut,C11orf82-mut}	{LATS2-mut}	{CNTN1-mut}	{ELOVL2-mut,C6orf223-mut,CDKN2A-ins,LMO2-TRDC-fusion-1,ADPRH-mut,USO1-mut,BLOC1S6-mut,NKD1-mut,ZFHX4-mut,STIL-TAL1-fusion}	{NSMCE2-mut,HRH4-mut,FAT2-del,NOTCH1-ins}	{SLC2A13-mut}	{BCL11B-ins}	{SLCO3A1-ins}	{UNC5C-mut}
143.991		{STON1-mut,TMC5-mut,STAT5B-mut,C11orf82-mut}	{CNTN1-mut}	{CDKN2A-ins,LMO2-TRDC-fusion-1,USO1-mut,NSMCE2-mut,HRH4-mut,ZFHX4-mut,FAT2-del,NOTCH1-ins}	{C6orf223-mut}	{ELOVL2-mut,ADPRH-mut,LATS2-mut,BLOC1S6-mut,STIL-TAL1-fusion}	{SLC2A13-mut,NKD1-mut}	{BCL11B-ins}	{SLCO3A1-ins}	{UNC5C-mut}
143.859		{STON1-mut,TMC5-mut,STAT5B-mut,C11orf82-mut,CDKN2A-ins,LMO2-TRDC-fusion-1,USO1-mut,NSMCE2-mut,HRH4-mut,ZFHX4-mut,FAT2-del,CNTN1-mut,NOTCH1-ins}	{C6orf223-mut}	{ELOVL2-mut,ADPRH-mut,LATS2-mut,BLOC1S6-mut,STIL-TAL1-fusion}	{SLC2A13-mut}	{NKD1-mut}	{BCL11B-ins}	{SLCO3A1-ins}	{UNC5C-mut}
143.576		{STON1-mut,TMC5-mut,STAT5B-mut,C11orf82-mut}	{CNTN1-mut}	{LATS2-mut}	{C6orf223-mut,CDKN2A-ins,LMO2-TRDC-fusion-1,ADPRH-mut,USO1-mut,NSMCE2-mut,BLOC1S6-mut,HRH4-mut,FAT2-del,STIL-TAL1-fusion,NOTCH1-ins}	{ELOVL2-mut,ZFHX4-mut}	{SLC2A13-mut,NKD1-mut}	{BCL11B-ins}	{SLCO3A1-ins}	{UNC5C-mut}
143.538		{STON1-mut,TMC5-mut,STAT5B-mut,C11orf82-mut}	{LATS2-mut}	{CNTN1-mut}	{C6orf223-mut,CDKN2A-ins,LMO2-TRDC-fusion-1,ADPRH-mut,USO1-mut,NSMCE2-mut,BLOC1S6-mut,HRH4-mut,FAT2-del,STIL-TAL1-fusion,NOTCH1-ins}	{ELOVL2-mut,ZFHX4-mut}	{SLC2A13-mut,NKD1-mut}	{BCL11B-ins}	{SLCO3A1-ins}	{UNC5C-mut}
143.444		{STON1-mut,TMC5-mut,STAT5B-mut,C11orf82-mut,LATS2-mut,CNTN1-mut}	{C6orf223-mut,CDKN2A-ins,LMO2-TRDC-fusion-1,ADPRH-mut,USO1-mut,NSMCE2-mut,BLOC1S6-mut,HRH4-mut,FAT2-del,STIL-TAL1-fusion,NOTCH1-ins}	{ELOVL2-mut,ZFHX4-mut}	{SLC2A13-mut}	{NKD1-mut}	{BCL11B-ins}	{SLCO3A1-ins}	{UNC5C-mut}
143.417		{STON1-mut,TMC5-mut,STAT5B-mut,C11orf82-mut,CNTN1-mut}	{C6orf223-mut,CDKN2A-ins,LMO2-TRDC-fusion-1,ADPRH-mut,USO1-mut,NSMCE2-mut,LATS2-mut,BLOC1S6-mut,HRH4-mut,FAT2-del,STIL-TAL1-fusion,NOTCH1-ins}	{ELOVL2-mut,ZFHX4-mut}	{SLC2A13-mut}	{NKD1-mut}	{BCL11B-ins}	{SLCO3A1-ins}	{UNC5C-mut}
143.41		{STON1-mut,TMC5-mut,STAT5B-mut,C11orf82-mut}	{C6orf223-mut,CDKN2A-ins,LMO2-TRDC-fusion-1,ADPRH-mut,USO1-mut,NSMCE2-mut,LATS2-mut,BLOC1S6-mut,HRH4-mut,FAT2-del,CNTN1-mut,STIL-TAL1-fusion,NOTCH1-ins}	{ELOVL2-mut,ZFHX4-mut}	{SLC2A13-mut}	{NKD1-mut}	{BCL11B-ins}	{SLCO3A1-ins}	{UNC5C-mut}
143.38		{STON1-mut,TMC5-mut,STAT5B-mut,C11orf82-mut,LATS2-mut}	{C6orf223-mut,CDKN2A-ins,LMO2-TRDC-fusion-1,ADPRH-mut,USO1-mut,NSMCE2-mut,BLOC1S6-mut,HRH4-mut,FAT2-del,CNTN1-mut,STIL-TAL1-fusion,NOTCH1-ins}	{ELOVL2-mut,ZFHX4-mut}	{SLC2A13-mut}	{NKD1-mut}	{BCL11B-ins}	{SLCO3A1-ins}	{UNC5C-mut}
142.986		{STON1-mut,TMC5-mut,STAT5B-mut,C11orf82-mut}	{CNTN1-mut}	{CDKN2A-ins,LMO2-TRDC-fusion-1,USO1-mut,NSMCE2-mut,HRH4-mut,ZFHX4-mut,FAT2-del,NOTCH1-ins}	{C6orf223-mut}	{ELOVL2-mut,ADPRH-mut,LATS2-mut,BLOC1S6-mut,STIL-TAL1-fusion}	{NKD1-mut}	{SLC2A13-mut,BCL11B-ins}	{SLCO3A1-ins}	{UNC5C-mut}
142.571		{STON1-mut,TMC5-mut,STAT5B-mut,C11orf82-mut}	{CNTN1-mut}	{LATS2-mut}	{C6orf223-mut,CDKN2A-ins,LMO2-TRDC-fusion-1,ADPRH-mut,USO1-mut,NSMCE2-mut,BLOC1S6-mut,HRH4-mut,FAT2-del,STIL-TAL1-fusion,NOTCH1-ins}	{ELOVL2-mut,ZFHX4-mut}	{NKD1-mut}	{SLC2A13-mut,BCL11B-ins}	{SLCO3A1-ins}	{UNC5C-mut}
142.534		{STON1-mut,TMC5-mut,STAT5B-mut,C11orf82-mut}	{LATS2-mut}	{CNTN1-mut}	{C6orf223-mut,CDKN2A-ins,LMO2-TRDC-fusion-1,ADPRH-mut,USO1-mut,NSMCE2-mut,BLOC1S6-mut,HRH4-mut,FAT2-del,STIL-TAL1-fusion,NOTCH1-ins}	{ELOVL2-mut,ZFHX4-mut}	{NKD1-mut}	{SLC2A13-mut,BCL11B-ins}	{SLCO3A1-ins}	{UNC5C-mut}
142.289		{STON1-mut,TMC5-mut,STAT5B-mut,C11orf82-mut}	{CNTN1-mut}	{CDKN2A-ins,LMO2-TRDC-fusion-1,USO1-mut,NSMCE2-mut,HRH4-mut,ZFHX4-mut,FAT2-del,NOTCH1-ins}	{C6orf223-mut}	{ELOVL2-mut,ADPRH-mut,LATS2-mut,BLOC1S6-mut,STIL-TAL1-fusion}	{SLC2A13-mut}	{BCL11B-ins,NKD1-mut}	{SLCO3A1-ins}	{UNC5C-mut}
142.12		{STON1-mut,TMC5-mut,STAT5B-mut,C11orf82-mut}	{CNTN1-mut}	{LATS2-mut}	{C6orf223-mut,CDKN2A-ins,LMO2-TRDC-fusion-1,ADPRH-mut,USO1-mut,NSMCE2-mut,BLOC1S6-mut,HRH4-mut,FAT2-del,STIL-TAL1-fusion,NOTCH1-ins}	{SLC2A13-mut}	{ELOVL2-mut,NKD1-mut,ZFHX4-mut}	{BCL11B-ins}	{SLCO3A1-ins}	{UNC5C-mut}
142.083		{STON1-mut,TMC5-mut,STAT5B-mut,C11orf82-mut}	{LATS2-mut}	{CNTN1-mut}	{C6orf223-mut,CDKN2A-ins,LMO2-TRDC-fusion-1,ADPRH-mut,USO1-mut,NSMCE2-mut,BLOC1S6-mut,HRH4-mut,FAT2-del,STIL-TAL1-fusion,NOTCH1-ins}	{SLC2A13-mut}	{ELOVL2-mut,NKD1-mut,ZFHX4-mut}	{BCL11B-ins}	{SLCO3A1-ins}	{UNC5C-mut}
141.988		{STON1-mut,TMC5-mut,STAT5B-mut,C11orf82-mut,LATS2-mut,CNTN1-mut}	{C6orf223-mut,CDKN2A-ins,LMO2-TRDC-fusion-1,ADPRH-mut,USO1-mut,NSMCE2-mut,BLOC1S6-mut,HRH4-mut,FAT2-del,STIL-TAL1-fusion,NOTCH1-ins}	{SLC2A13-mut}	{ELOVL2-mut,ZFHX4-mut}	{NKD1-mut}	{BCL11B-ins}	{SLCO3A1-ins}	{UNC5C-mut}
141.961		{STON1-mut,TMC5-mut,STAT5B-mut,C11orf82-mut,CNTN1-mut}	{C6orf223-mut,CDKN2A-ins,LMO2-TRDC-fusion-1,ADPRH-mut,USO1-mut,NSMCE2-mut,LATS2-mut,BLOC1S6-mut,HRH4-mut,FAT2-del,STIL-TAL1-fusion,NOTCH1-ins}	{SLC2A13-mut}	{ELOVL2-mut,ZFHX4-mut}	{NKD1-mut}	{BCL11B-ins}	{SLCO3A1-ins}	{UNC5C-mut}
141.955		{STON1-mut,TMC5-mut,STAT5B-mut,C11orf82-mut}	{C6orf223-mut,CDKN2A-ins,LMO2-TRDC-fusion-1,ADPRH-mut,USO1-mut,NSMCE2-mut,LATS2-mut,BLOC1S6-mut,HRH4-mut,FAT2-del,CNTN1-mut,STIL-TAL1-fusion,NOTCH1-ins}	{SLC2A13-mut}	{ELOVL2-mut,ZFHX4-mut}	{NKD1-mut}	{BCL11B-ins}	{SLCO3A1-ins}	{UNC5C-mut}
141.924		{STON1-mut,TMC5-mut,STAT5B-mut,C11orf82-mut,LATS2-mut}	{C6orf223-mut,CDKN2A-ins,LMO2-TRDC-fusion-1,ADPRH-mut,USO1-mut,NSMCE2-mut,BLOC1S6-mut,HRH4-mut,FAT2-del,CNTN1-mut,STIL-TAL1-fusion,NOTCH1-ins}	{SLC2A13-mut}	{ELOVL2-mut,ZFHX4-mut}	{NKD1-mut}	{BCL11B-ins}	{SLCO3A1-ins}	{UNC5C-mut}
141.874		{STON1-mut,TMC5-mut,STAT5B-mut,C11orf82-mut}	{CNTN1-mut}	{LATS2-mut}	{C6orf223-mut,CDKN2A-ins,LMO2-TRDC-fusion-1,ADPRH-mut,USO1-mut,NSMCE2-mut,BLOC1S6-mut,HRH4-mut,FAT2-del,STIL-TAL1-fusion,NOTCH1-ins}	{ELOVL2-mut,ZFHX4-mut}	{SLC2A13-mut}	{BCL11B-ins,NKD1-mut}	{SLCO3A1-ins}	{UNC5C-mut}
141.837		{STON1-mut,TMC5-mut,STAT5B-mut,C11orf82-mut,CNTN1-mut}	{C6orf223-mut,CDKN2A-ins,LMO2-TRDC-fusion-1,USO1-mut,NSMCE2-mut,HRH4-mut,ZFHX4-mut,FAT2-del,NOTCH1-ins}	{ELOVL2-mut,ADPRH-mut,LATS2-mut,BLOC1S6-mut,STIL-TAL1-fusion}	{NKD1-mut}	{SLC2A13-mut}	{BCL11B-ins}	{SLCO3A1-ins}	{UNC5C-mut}
141.837		{STON1-mut,TMC5-mut,STAT5B-mut,C11orf82-mut}	{LATS2-mut}	{CNTN1-mut}	{C6orf223-mut,CDKN2A-ins,LMO2-TRDC-fusion-1,ADPRH-mut,USO1-mut,NSMCE2-mut,BLOC1S6-mut,HRH4-mut,FAT2-del,STIL-TAL1-fusion,NOTCH1-ins}	{ELOVL2-mut,ZFHX4-mut}	{SLC2A13-mut}	{BCL11B-ins,NKD1-mut}	{SLCO3A1-ins}	{UNC5C-mut}
141.83		{STON1-mut,TMC5-mut,STAT5B-mut,C11orf82-mut}	{C6orf223-mut,CDKN2A-ins,LMO2-TRDC-fusion-1,USO1-mut,NSMCE2-mut,HRH4-mut,ZFHX4-mut,FAT2-del,CNTN1-mut,NOTCH1-ins}	{ELOVL2-mut,ADPRH-mut,LATS2-mut,BLOC1S6-mut,STIL-TAL1-fusion}	{NKD1-mut}	{SLC2A13-mut}	{BCL11B-ins}	{SLCO3A1-ins}	{UNC5C-mut}
141.531		{STON1-mut,TMC5-mut,STAT5B-mut,C11orf82-mut,CNTN1-mut}	{CDKN2A-ins,LMO2-TRDC-fusion-1,USO1-mut,NSMCE2-mut,HRH4-mut,ZFHX4-mut,FAT2-del,NOTCH1-ins}	{ELOVL2-mut,C6orf223-mut,ADPRH-mut,LATS2-mut,BLOC1S6-mut,STIL-TAL1-fusion}	{NKD1-mut}	{SLC2A13-mut}	{BCL11B-ins}	{SLCO3A1-ins}	{UNC5C-mut}
141.525		{STON1-mut,TMC5-mut,STAT5B-mut,C11orf82-mut}	{CDKN2A-ins,LMO2-TRDC-fusion-1,USO1-mut,NSMCE2-mut,HRH4-mut,ZFHX4-mut,FAT2-del,CNTN1-mut,NOTCH1-ins}	{ELOVL2-mut,C6orf223-mut,ADPRH-mut,LATS2-mut,BLOC1S6-mut,STIL-TAL1-fusion}	{NKD1-mut}	{SLC2A13-mut}	{BCL11B-ins}	{SLCO3A1-ins}	{UNC5C-mut}
141.139		{STON1-mut,TMC5-mut,STAT5B-mut,C11orf82-mut,CNTN1-mut}	{C6orf223-mut,CDKN2A-ins,LMO2-TRDC-fusion-1,USO1-mut,NSMCE2-mut,HRH4-mut,ZFHX4-mut,FAT2-del,NOTCH1-ins}	{ELOVL2-mut,ADPRH-mut,LATS2-mut,BLOC1S6-mut,STIL-TAL1-fusion}	{SLC2A13-mut}	{NKD1-mut}	{BCL11B-ins}	{SLCO3A1-ins}	{UNC5C-mut}
141.133		{STON1-mut,TMC5-mut,STAT5B-mut,C11orf82-mut}	{C6orf223-mut,CDKN2A-ins,LMO2-TRDC-fusion-1,USO1-mut,NSMCE2-mut,HRH4-mut,ZFHX4-mut,FAT2-del,CNTN1-mut,NOTCH1-ins}	{ELOVL2-mut,ADPRH-mut,LATS2-mut,BLOC1S6-mut,STIL-TAL1-fusion}	{SLC2A13-mut}	{NKD1-mut}	{BCL11B-ins}	{SLCO3A1-ins}	{UNC5C-mut}
140.834		{STON1-mut,TMC5-mut,STAT5B-mut,C11orf82-mut,CNTN1-mut}	{CDKN2A-ins,LMO2-TRDC-fusion-1,USO1-mut,NSMCE2-mut,HRH4-mut,ZFHX4-mut,FAT2-del,NOTCH1-ins}	{ELOVL2-mut,C6orf223-mut,ADPRH-mut,LATS2-mut,BLOC1S6-mut,STIL-TAL1-fusion}	{SLC2A13-mut}	{NKD1-mut}	{BCL11B-ins}	{SLCO3A1-ins}	{UNC5C-mut}
140.827		{STON1-mut,TMC5-mut,STAT5B-mut,C11orf82-mut}	{CDKN2A-ins,LMO2-TRDC-fusion-1,USO1-mut,NSMCE2-mut,HRH4-mut,ZFHX4-mut,FAT2-del,CNTN1-mut,NOTCH1-ins}	{ELOVL2-mut,C6orf223-mut,ADPRH-mut,LATS2-mut,BLOC1S6-mut,STIL-TAL1-fusion}	{SLC2A13-mut}	{NKD1-mut}	{BCL11B-ins}	{SLCO3A1-ins}	{UNC5C-mut}
140.496		{STON1-mut,TMC5-mut,STAT5B-mut,C11orf82-mut}	{CNTN1-mut}	{CDKN2A-ins,LMO2-TRDC-fusion-1,USO1-mut,NSMCE2-mut,HRH4-mut,ZFHX4-mut,FAT2-del,NOTCH1-ins}	{C6orf223-mut}	{ELOVL2-mut,ADPRH-mut,LATS2-mut,BLOC1S6-mut,STIL-TAL1-fusion}	{NKD1-mut}	{SLC2A13-mut}	{BCL11B-ins,SLCO3A1-ins}	{UNC5C-mut}
140.427		{STON1-mut,TMC5-mut,STAT5B-mut,C11orf82-mut}	{CNTN1-mut}	{LATS2-mut}	{C6orf223-mut,CDKN2A-ins,LMO2-TRDC-fusion-1,ADPRH-mut,USO1-mut,NSMCE2-mut,BLOC1S6-mut,HRH4-mut,FAT2-del,STIL-TAL1-fusion,NOTCH1-ins}	{UNC5C-mut}	{SLC2A13-mut}	{BCL11B-ins,SLCO3A1-ins,NKD1-mut}	{ELOVL2-mut}	{ZFHX4-mut}
140.418		{STON1-mut,TMC5-mut,STAT5B-mut,C11orf82-mut}	{CNTN1-mut}	{LATS2-mut}	{C6orf223-mut,CDKN2A-ins,LMO2-TRDC-fusion-1,ADPRH-mut,USO1-mut,NSMCE2-mut,BLOC1S6-mut,HRH4-mut,FAT2-del,STIL-TAL1-fusion,NOTCH1-ins}	{SLC2A13-mut}	{ELOVL2-mut,ZFHX4-mut}	{BCL11B-ins,NKD1-mut}	{SLCO3A1-ins}	{UNC5C-mut}
140.39		{STON1-mut,TMC5-mut,STAT5B-mut,C11orf82-mut}	{LATS2-mut}	{CNTN1-mut}	{C6orf223-mut,CDKN2A-ins,LMO2-TRDC-fusion-1,ADPRH-mut,USO1-mut,NSMCE2-mut,BLOC1S6-mut,HRH4-mut,FAT2-del,STIL-TAL1-fusion,NOTCH1-ins}	{UNC5C-mut}	{SLC2A13-mut}	{BCL11B-ins,SLCO3A1-ins,NKD1-mut}	{ELOVL2-mut}	{ZFHX4-mut}
140.381		{STON1-mut,TMC5-mut,STAT5B-mut,C11orf82-mut}	{LATS2-mut}	{CNTN1-mut}	{C6orf223-mut,CDKN2A-ins,LMO2-TRDC-fusion-1,ADPRH-mut,USO1-mut,NSMCE2-mut,BLOC1S6-mut,HRH4-mut,FAT2-del,STIL-TAL1-fusion,NOTCH1-ins}	{SLC2A13-mut}	{ELOVL2-mut,ZFHX4-mut}	{BCL11B-ins,NKD1-mut}	{SLCO3A1-ins}	{UNC5C-mut}
140.081		{STON1-mut,TMC5-mut,STAT5B-mut,C11orf82-mut}	{CNTN1-mut}	{LATS2-mut}	{C6orf223-mut,CDKN2A-ins,LMO2-TRDC-fusion-1,ADPRH-mut,USO1-mut,NSMCE2-mut,BLOC1S6-mut,HRH4-mut,FAT2-del,STIL-TAL1-fusion,NOTCH1-ins}	{ELOVL2-mut,ZFHX4-mut}	{NKD1-mut}	{SLC2A13-mut}	{BCL11B-ins,SLCO3A1-ins}	{UNC5C-mut}
140.044		{STON1-mut,TMC5-mut,STAT5B-mut,C11orf82-mut}	{LATS2-mut}	{CNTN1-mut}	{C6orf223-mut,CDKN2A-ins,LMO2-TRDC-fusion-1,ADPRH-mut,USO1-mut,NSMCE2-mut,BLOC1S6-mut,HRH4-mut,FAT2-del,STIL-TAL1-fusion,NOTCH1-ins}	{ELOVL2-mut,ZFHX4-mut}	{NKD1-mut}	{SLC2A13-mut}	{BCL11B-ins,SLCO3A1-ins}	{UNC5C-mut}
139.999		{STON1-mut,TMC5-mut,STAT5B-mut,C11orf82-mut,CNTN1-mut}	{LATS2-mut}	{BCL11B-ins,C6orf223-mut,CDKN2A-ins,SLCO3A1-ins,LMO2-TRDC-fusion-1,ADPRH-mut,USO1-mut,UNC5C-mut,NSMCE2-mut,BLOC1S6-mut,NKD1-mut,STIL-TAL1-fusion,NOTCH1-ins}	{HRH4-mut}	{SLC2A13-mut}	{FAT2-del}	{ELOVL2-mut}	{ZFHX4-mut}
139.993		{STON1-mut,TMC5-mut,STAT5B-mut,C11orf82-mut}	{LATS2-mut,CNTN1-mut}	{BCL11B-ins,C6orf223-mut,CDKN2A-ins,SLCO3A1-ins,LMO2-TRDC-fusion-1,ADPRH-mut,USO1-mut,UNC5C-mut,NSMCE2-mut,BLOC1S6-mut,NKD1-mut,STIL-TAL1-fusion,NOTCH1-ins}	{HRH4-mut}	{SLC2A13-mut}	{FAT2-del}	{ELOVL2-mut}	{ZFHX4-mut}
139.966		{STON1-mut,TMC5-mut,STAT5B-mut,C11orf82-mut}	{CNTN1-mut}	{BCL11B-ins,C6orf223-mut,CDKN2A-ins,SLCO3A1-ins,LMO2-TRDC-fusion-1,ADPRH-mut,USO1-mut,UNC5C-mut,NSMCE2-mut,LATS2-mut,BLOC1S6-mut,NKD1-mut,STIL-TAL1-fusion,NOTCH1-ins}	{HRH4-mut}	{SLC2A13-mut}	{FAT2-del}	{ELOVL2-mut}	{ZFHX4-mut}
139.962		{STON1-mut,TMC5-mut,STAT5B-mut,C11orf82-mut,LATS2-mut}	{CNTN1-mut}	{BCL11B-ins,C6orf223-mut,CDKN2A-ins,SLCO3A1-ins,LMO2-TRDC-fusion-1,ADPRH-mut,USO1-mut,UNC5C-mut,NSMCE2-mut,BLOC1S6-mut,NKD1-mut,STIL-TAL1-fusion,NOTCH1-ins}	{HRH4-mut}	{SLC2A13-mut}	{FAT2-del}	{ELOVL2-mut}	{ZFHX4-mut}
139.929		{STON1-mut,TMC5-mut,STAT5B-mut,C11orf82-mut}	{LATS2-mut}	{BCL11B-ins,C6orf223-mut,CDKN2A-ins,SLCO3A1-ins,LMO2-TRDC-fusion-1,ADPRH-mut,USO1-mut,UNC5C-mut,NSMCE2-mut,BLOC1S6-mut,NKD1-mut,CNTN1-mut,STIL-TAL1-fusion,NOTCH1-ins}	{HRH4-mut}	{SLC2A13-mut}	{FAT2-del}	{ELOVL2-mut}	{ZFHX4-mut}
139.917		{STON1-mut,TMC5-mut,STAT5B-mut,C11orf82-mut}	{CNTN1-mut}	{LATS2-mut}	{C6orf223-mut,CDKN2A-ins,LMO2-TRDC-fusion-1,ADPRH-mut,USO1-mut,NSMCE2-mut,BLOC1S6-mut,HRH4-mut,FAT2-del,STIL-TAL1-fusion,NOTCH1-ins}	{SLC2A13-mut}	{UNC5C-mut}	{BCL11B-ins,SLCO3A1-ins,NKD1-mut}	{ELOVL2-mut}	{ZFHX4-mut}
139.88		{STON1-mut,TMC5-mut,STAT5B-mut,C11orf82-mut}	{LATS2-mut}	{CNTN1-mut}	{C6orf223-mut,CDKN2A-ins,LMO2-TRDC-fusion-1,ADPRH-mut,USO1-mut,NSMCE2-mut,BLOC1S6-mut,HRH4-mut,FAT2-del,STIL-TAL1-fusion,NOTCH1-ins}	{SLC2A13-mut}	{UNC5C-mut}	{BCL11B-ins,SLCO3A1-ins,NKD1-mut}	{ELOVL2-mut}	{ZFHX4-mut}
139.799		{STON1-mut,TMC5-mut,STAT5B-mut,C11orf82-mut}	{CNTN1-mut}	{CDKN2A-ins,LMO2-TRDC-fusion-1,USO1-mut,NSMCE2-mut,HRH4-mut,ZFHX4-mut,FAT2-del,NOTCH1-ins}	{C6orf223-mut}	{ELOVL2-mut,ADPRH-mut,LATS2-mut,BLOC1S6-mut,STIL-TAL1-fusion}	{SLC2A13-mut}	{NKD1-mut}	{BCL11B-ins,SLCO3A1-ins}	{UNC5C-mut}
139.384		{STON1-mut,TMC5-mut,STAT5B-mut,C11orf82-mut}	{CNTN1-mut}	{LATS2-mut}	{C6orf223-mut,CDKN2A-ins,LMO2-TRDC-fusion-1,ADPRH-mut,USO1-mut,NSMCE2-mut,BLOC1S6-mut,HRH4-mut,FAT2-del,STIL-TAL1-fusion,NOTCH1-ins}	{ELOVL2-mut,ZFHX4-mut}	{SLC2A13-mut}	{NKD1-mut}	{BCL11B-ins,SLCO3A1-ins}	{UNC5C-mut}
139.346		{STON1-mut,TMC5-mut,STAT5B-mut,C11orf82-mut}	{LATS2-mut}	{CNTN1-mut}	{C6orf223-mut,CDKN2A-ins,LMO2-TRDC-fusion-1,ADPRH-mut,USO1-mut,NSMCE2-mut,BLOC1S6-mut,HRH4-mut,FAT2-del,STIL-TAL1-fusion,NOTCH1-ins}	{ELOVL2-mut,ZFHX4-mut}	{SLC2A13-mut}	{NKD1-mut}	{BCL11B-ins,SLCO3A1-ins}	{UNC5C-mut}
139.04		{STON1-mut,TMC5-mut,STAT5B-mut,C11orf82-mut,CNTN1-mut}	{LATS2-mut}	{BCL11B-ins,C6orf223-mut,CDKN2A-ins,SLCO3A1-ins,LMO2-TRDC-fusion-1,ADPRH-mut,USO1-mut,UNC5C-mut,NSMCE2-mut,BLOC1S6-mut,NKD1-mut,STIL-TAL1-fusion,NOTCH1-ins}	{SLC2A13-mut}	{HRH4-mut}	{FAT2-del}	{ELOVL2-mut}	{ZFHX4-mut}
XB41
cost
153.358		{ANKRD36}	{LOC643037}	{TCRG-del}	{FADH2B,ACAD8,9p21,NKX2-1-TRDD-fusion,NKX2-1-TRA@-fusion}	{SIDT2}	{NOTCH1-L1600P,RPL10,N4BP2,PPP4C,ICMT,BNC2,BTBD11}	{NOTCH1-Y2490}	{PIRT}	{SLC6A18}	{PHIP,CNOT3}
153.337		{ANKRD36}	{LOC643037}	{TCRG-del}	{FADH2B,ACAD8,9p21,NKX2-1-TRDD-fusion,NKX2-1-TRA@-fusion}	{SIDT2}	{NOTCH1-L1600P,RPL10,N4BP2,PPP4C,ICMT,BNC2,BTBD11}	{PIRT}	{NOTCH1-Y2490}	{SLC6A18}	{PHIP,CNOT3}
152.821		{ANKRD36}	{TCRG-del}	{LOC643037}	{FADH2B,ACAD8,9p21,NKX2-1-TRDD-fusion,NKX2-1-TRA@-fusion}	{SIDT2}	{NOTCH1-L1600P,RPL10,N4BP2,PPP4C,ICMT,BNC2,BTBD11}	{NOTCH1-Y2490}	{PIRT}	{SLC6A18}	{PHIP,CNOT3}
152.8		{ANKRD36}	{TCRG-del}	{LOC643037}	{FADH2B,ACAD8,9p21,NKX2-1-TRDD-fusion,NKX2-1-TRA@-fusion}	{SIDT2}	{NOTCH1-L1600P,RPL10,N4BP2,PPP4C,ICMT,BNC2,BTBD11}	{PIRT}	{NOTCH1-Y2490}	{SLC6A18}	{PHIP,CNOT3}
152.664		{ANKRD36}	{LOC643037}	{NKX2-1-TRDD-fusion}	{FADH2B,ACAD8,9p21,TCRG-del,NKX2-1-TRA@-fusion}	{SIDT2}	{NOTCH1-L1600P,RPL10,N4BP2,PPP4C,ICMT,BNC2,BTBD11}	{NOTCH1-Y2490}	{PIRT}	{SLC6A18}	{PHIP,CNOT3}
152.643		{ANKRD36}	{LOC643037}	{NKX2-1-TRDD-fusion}	{FADH2B,ACAD8,9p21,TCRG-del,NKX2-1-TRA@-fusion}	{SIDT2}	{NOTCH1-L1600P,RPL10,N4BP2,PPP4C,ICMT,BNC2,BTBD11}	{PIRT}	{NOTCH1-Y2490}	{SLC6A18}	{PHIP,CNOT3}
151.34		{ANKRD36}	{NKX2-1-TRDD-fusion}	{LOC643037}	{FADH2B,ACAD8,9p21,TCRG-del,NKX2-1-TRA@-fusion}	{SIDT2}	{NOTCH1-L1600P,RPL10,N4BP2,PPP4C,ICMT,BNC2,BTBD11}	{NOTCH1-Y2490}	{PIRT}	{SLC6A18}	{PHIP,CNOT3}
151.319		{ANKRD36}	{NKX2-1-TRDD-fusion}	{LOC643037}	{FADH2B,ACAD8,9p21,TCRG-del,NKX2-1-TRA@-fusion}	{SIDT2}	{NOTCH1-L1600P,RPL10,N4BP2,PPP4C,ICMT,BNC2,BTBD11}	{PIRT}	{NOTCH1-Y2490}	{SLC6A18}	{PHIP,CNOT3}
143.826		{ANKRD36}	{LOC643037}	{TCRG-del}	{FADH2B,ACAD8,9p21,NKX2-1-TRDD-fusion,NKX2-1-TRA@-fusion}	{SIDT2}	{NOTCH1-L1600P,RPL10,N4BP2,PPP4C,ICMT,BNC2,BTBD11,NOTCH1-Y2490}	{PIRT}	{SLC6A18}	{PHIP,CNOT3}
143.806		{ANKRD36}	{LOC643037}	{TCRG-del}	{FADH2B,ACAD8,9p21,NKX2-1-TRDD-fusion,NKX2-1-TRA@-fusion}	{SIDT2}	{NOTCH1-L1600P,RPL10,N4BP2,PPP4C,ICMT,BNC2,BTBD11,PIRT}	{NOTCH1-Y2490}	{SLC6A18}	{PHIP,CNOT3}
143.536		{ANKRD36}	{LOC643037}	{TCRG-del}	{FADH2B,ACAD8,9p21,NKX2-1-TRDD-fusion,NKX2-1-TRA@-fusion}	{NOTCH1-L1600P,SIDT2,RPL10,N4BP2,PPP4C,ICMT,BNC2,BTBD11}	{NOTCH1-Y2490}	{PIRT}	{SLC6A18}	{PHIP,CNOT3}
143.515		{ANKRD36}	{LOC643037}	{TCRG-del}	{FADH2B,ACAD8,9p21,NKX2-1-TRDD-fusion,NKX2-1-TRA@-fusion}	{NOTCH1-L1600P,SIDT2,RPL10,N4BP2,PPP4C,ICMT,BNC2,BTBD11}	{PIRT}	{NOTCH1-Y2490}	{SLC6A18}	{PHIP,CNOT3}
143.411		{ANKRD36}	{LOC643037}	{TCRG-del}	{FADH2B,ACAD8,9p21,NKX2-1-TRDD-fusion,NKX2-1-TRA@-fusion}	{SIDT2}	{NOTCH1-L1600P,RPL10,N4BP2,PPP4C,ICMT,BNC2,BTBD11}	{PIRT,NOTCH1-Y2490}	{SLC6A18}	{PHIP,CNOT3}
143.29		{ANKRD36}	{TCRG-del}	{LOC643037}	{FADH2B,ACAD8,9p21,NKX2-1-TRDD-fusion,NKX2-1-TRA@-fusion}	{SIDT2}	{NOTCH1-L1600P,RPL10,N4BP2,PPP4C,ICMT,BNC2,BTBD11,NOTCH1-Y2490}	{PIRT}	{SLC6A18}	{PHIP,CNOT3}
143.269		{ANKRD36}	{TCRG-del}	{LOC643037}	{FADH2B,ACAD8,9p21,NKX2-1-TRDD-fusion,NKX2-1-TRA@-fusion}	{SIDT2}	{NOTCH1-L1600P,RPL10,N4BP2,PPP4C,ICMT,BNC2,BTBD11,PIRT}	{NOTCH1-Y2490}	{SLC6A18}	{PHIP,CNOT3}
143.133		{ANKRD36}	{LOC643037}	{NKX2-1-TRDD-fusion}	{FADH2B,ACAD8,9p21,TCRG-del,NKX2-1-TRA@-fusion}	{SIDT2}	{NOTCH1-L1600P,RPL10,N4BP2,PPP4C,ICMT,BNC2,BTBD11,NOTCH1-Y2490}	{PIRT}	{SLC6A18}	{PHIP,CNOT3}
143.112		{ANKRD36}	{LOC643037}	{NKX2-1-TRDD-fusion}	{FADH2B,ACAD8,9p21,TCRG-del,NKX2-1-TRA@-fusion}	{SIDT2}	{NOTCH1-L1600P,RPL10,N4BP2,PPP4C,ICMT,BNC2,BTBD11,PIRT}	{NOTCH1-Y2490}	{SLC6A18}	{PHIP,CNOT3}
143.029		{ANKRD36}	{LOC643037}	{TCRG-del}	{SIDT2,FADH2B,ACAD8,9p21,NKX2-1-TRDD-fusion,NKX2-1-TRA@-fusion}	{NOTCH1-L1600P,RPL10,N4BP2,PPP4C,ICMT,BNC2,BTBD11}	{NOTCH1-Y2490}	{PIRT}	{SLC6A18}	{PHIP,CNOT3}
143.008		{ANKRD36}	{LOC643037}	{TCRG-del}	{SIDT2,FADH2B,ACAD8,9p21,NKX2-1-TRDD-fusion,NKX2-1-TRA@-fusion}	{NOTCH1-L1600P,RPL10,N4BP2,PPP4C,ICMT,BNC2,BTBD11}	{PIRT}	{NOTCH1-Y2490}	{SLC6A18}	{PHIP,CNOT3}
143		{ANKRD36}	{TCRG-del}	{LOC643037}	{FADH2B,ACAD8,9p21,NKX2-1-TRDD-fusion,NKX2-1-TRA@-fusion}	{NOTCH1-L1600P,SIDT2,RPL10,N4BP2,PPP4C,ICMT,BNC2,BTBD11}	{NOTCH1-Y2490}	{PIRT}	{SLC6A18}	{PHIP,CNOT3}
142.979		{ANKRD36}	{TCRG-del}	{LOC643037}	{FADH2B,ACAD8,9p21,NKX2-1-TRDD-fusion,NKX2-1-TRA@-fusion}	{NOTCH1-L1600P,SIDT2,RPL10,N4BP2,PPP4C,ICMT,BNC2,BTBD11}	{PIRT}	{NOTCH1-Y2490}	{SLC6A18}	{PHIP,CNOT3}
142.874		{ANKRD36}	{TCRG-del}	{LOC643037}	{FADH2B,ACAD8,9p21,NKX2-1-TRDD-fusion,NKX2-1-TRA@-fusion}	{SIDT2}	{NOTCH1-L1600P,RPL10,N4BP2,PPP4C,ICMT,BNC2,BTBD11}	{PIRT,NOTCH1-Y2490}	{SLC6A18}	{PHIP,CNOT3}
142.842		{ANKRD36}	{LOC643037}	{NKX2-1-TRDD-fusion}	{FADH2B,ACAD8,9p21,TCRG-del,NKX2-1-TRA@-fusion}	{NOTCH1-L1600P,SIDT2,RPL10,N4BP2,PPP4C,ICMT,BNC2,BTBD11}	{NOTCH1-Y2490}	{PIRT}	{SLC6A18}	{PHIP,CNOT3}
142.822		{ANKRD36}	{LOC643037}	{NKX2-1-TRDD-fusion}	{FADH2B,ACAD8,9p21,TCRG-del,NKX2-1-TRA@-fusion}	{NOTCH1-L1600P,SIDT2,RPL10,N4BP2,PPP4C,ICMT,BNC2,BTBD11}	{PIRT}	{NOTCH1-Y2490}	{SLC6A18}	{PHIP,CNOT3}
142.789		{ANKRD36}	{LOC643037}	{TCRG-del}	{FADH2B,ACAD8,9p21,NKX2-1-TRDD-fusion,NKX2-1-TRA@-fusion}	{SIDT2}	{NOTCH1-L1600P,RPL10,N4BP2,PPP4C,ICMT,BNC2,BTBD11}	{NOTCH1-Y2490}	{PIRT,SLC6A18}	{PHIP,CNOT3}
142.769		{ANKRD36}	{LOC643037}	{TCRG-del}	{FADH2B,ACAD8,9p21,NKX2-1-TRDD-fusion,NKX2-1-TRA@-fusion}	{SIDT2}	{NOTCH1-L1600P,RPL10,N4BP2,PPP4C,ICMT,BNC2,BTBD11}	{PIRT}	{NOTCH1-Y2490,SLC6A18}	{PHIP,CNOT3}
142.717		{ANKRD36}	{LOC643037}	{NKX2-1-TRDD-fusion}	{FADH2B,ACAD8,9p21,TCRG-del,NKX2-1-TRA@-fusion}	{SIDT2}	{NOTCH1-L1600P,RPL10,N4BP2,PPP4C,ICMT,BNC2,BTBD11}	{PIRT,NOTCH1-Y2490}	{SLC6A18}	{PHIP,CNOT3}
142.493		{ANKRD36}	{TCRG-del}	{LOC643037}	{SIDT2,FADH2B,ACAD8,9p21,NKX2-1-TRDD-fusion,NKX2-1-TRA@-fusion}	{NOTCH1-L1600P,RPL10,N4BP2,PPP4C,ICMT,BNC2,BTBD11}	{NOTCH1-Y2490}	{PIRT}	{SLC6A18}	{PHIP,CNOT3}
142.472		{ANKRD36}	{TCRG-del}	{LOC643037}	{SIDT2,FADH2B,ACAD8,9p21,NKX2-1-TRDD-fusion,NKX2-1-TRA@-fusion}	{NOTCH1-L1600P,RPL10,N4BP2,PPP4C,ICMT,BNC2,BTBD11}	{PIRT}	{NOTCH1-Y2490}	{SLC6A18}	{PHIP,CNOT3}
142.335		{ANKRD36}	{LOC643037}	{NKX2-1-TRDD-fusion}	{SIDT2,FADH2B,ACAD8,9p21,TCRG-del,NKX2-1-TRA@-fusion}	{NOTCH1-L1600P,RPL10,N4BP2,PPP4C,ICMT,BNC2,BTBD11}	{NOTCH1-Y2490}	{PIRT}	{SLC6A18}	{PHIP,CNOT3}
142.315		{ANKRD36}	{LOC643037}	{NKX2-1-TRDD-fusion}	{SIDT2,FADH2B,ACAD8,9p21,TCRG-del,NKX2-1-TRA@-fusion}	{NOTCH1-L1600P,RPL10,N4BP2,PPP4C,ICMT,BNC2,BTBD11}	{PIRT}	{NOTCH1-Y2490}	{SLC6A18}	{PHIP,CNOT3}
142.253		{ANKRD36}	{TCRG-del}	{LOC643037}	{FADH2B,ACAD8,9p21,NKX2-1-TRDD-fusion,NKX2-1-TRA@-fusion}	{SIDT2}	{NOTCH1-L1600P,RPL10,N4BP2,PPP4C,ICMT,BNC2,BTBD11}	{NOTCH1-Y2490}	{PIRT,SLC6A18}	{PHIP,CNOT3}
142.232		{ANKRD36}	{TCRG-del}	{LOC643037}	{FADH2B,ACAD8,9p21,NKX2-1-TRDD-fusion,NKX2-1-TRA@-fusion}	{SIDT2}	{NOTCH1-L1600P,RPL10,N4BP2,PPP4C,ICMT,BNC2,BTBD11}	{PIRT}	{NOTCH1-Y2490,SLC6A18}	{PHIP,CNOT3}
142.096		{ANKRD36}	{LOC643037}	{NKX2-1-TRDD-fusion}	{FADH2B,ACAD8,9p21,TCRG-del,NKX2-1-TRA@-fusion}	{SIDT2}	{NOTCH1-L1600P,RPL10,N4BP2,PPP4C,ICMT,BNC2,BTBD11}	{NOTCH1-Y2490}	{PIRT,SLC6A18}	{PHIP,CNOT3}
142.084		{TCRG-del}	{ANKRD36}	{LOC643037}	{FADH2B,ACAD8,9p21,NKX2-1-TRDD-fusion,NKX2-1-TRA@-fusion}	{SIDT2}	{NOTCH1-L1600P,RPL10,N4BP2,PPP4C,ICMT,BNC2,BTBD11}	{NOTCH1-Y2490}	{PIRT}	{SLC6A18}	{PHIP,CNOT3}
142.075		{ANKRD36}	{LOC643037}	{NKX2-1-TRDD-fusion}	{FADH2B,ACAD8,9p21,TCRG-del,NKX2-1-TRA@-fusion}	{SIDT2}	{NOTCH1-L1600P,RPL10,N4BP2,PPP4C,ICMT,BNC2,BTBD11}	{PIRT}	{NOTCH1-Y2490,SLC6A18}	{PHIP,CNOT3}
142.063		{TCRG-del}	{ANKRD36}	{LOC643037}	{FADH2B,ACAD8,9p21,NKX2-1-TRDD-fusion,NKX2-1-TRA@-fusion}	{SIDT2}	{NOTCH1-L1600P,RPL10,N4BP2,PPP4C,ICMT,BNC2,BTBD11}	{PIRT}	{NOTCH1-Y2490}	{SLC6A18}	{PHIP,CNOT3}
141.808		{ANKRD36}	{NKX2-1-TRDD-fusion}	{LOC643037}	{FADH2B,ACAD8,9p21,TCRG-del,NKX2-1-TRA@-fusion}	{SIDT2}	{NOTCH1-L1600P,RPL10,N4BP2,PPP4C,ICMT,BNC2,BTBD11,NOTCH1-Y2490}	{PIRT}	{SLC6A18}	{PHIP,CNOT3}
141.787		{ANKRD36}	{NKX2-1-TRDD-fusion}	{LOC643037}	{FADH2B,ACAD8,9p21,TCRG-del,NKX2-1-TRA@-fusion}	{SIDT2}	{NOTCH1-L1600P,RPL10,N4BP2,PPP4C,ICMT,BNC2,BTBD11,PIRT}	{NOTCH1-Y2490}	{SLC6A18}	{PHIP,CNOT3}
141.518		{ANKRD36}	{NKX2-1-TRDD-fusion}	{LOC643037}	{FADH2B,ACAD8,9p21,TCRG-del,NKX2-1-TRA@-fusion}	{NOTCH1-L1600P,SIDT2,RPL10,N4BP2,PPP4C,ICMT,BNC2,BTBD11}	{NOTCH1-Y2490}	{PIRT}	{SLC6A18}	{PHIP,CNOT3}
141.497		{ANKRD36}	{NKX2-1-TRDD-fusion}	{LOC643037}	{FADH2B,ACAD8,9p21,TCRG-del,NKX2-1-TRA@-fusion}	{NOTCH1-L1600P,SIDT2,RPL10,N4BP2,PPP4C,ICMT,BNC2,BTBD11}	{PIRT}	{NOTCH1-Y2490}	{SLC6A18}	{PHIP,CNOT3}
141.392		{ANKRD36}	{NKX2-1-TRDD-fusion}	{LOC643037}	{FADH2B,ACAD8,9p21,TCRG-del,NKX2-1-TRA@-fusion}	{SIDT2}	{NOTCH1-L1600P,RPL10,N4BP2,PPP4C,ICMT,BNC2,BTBD11}	{PIRT,NOTCH1-Y2490}	{SLC6A18}	{PHIP,CNOT3}
141.011		{ANKRD36}	{NKX2-1-TRDD-fusion}	{LOC643037}	{SIDT2,FADH2B,ACAD8,9p21,TCRG-del,NKX2-1-TRA@-fusion}	{NOTCH1-L1600P,RPL10,N4BP2,PPP4C,ICMT,BNC2,BTBD11}	{NOTCH1-Y2490}	{PIRT}	{SLC6A18}	{PHIP,CNOT3}
140.99		{ANKRD36}	{NKX2-1-TRDD-fusion}	{LOC643037}	{SIDT2,FADH2B,ACAD8,9p21,TCRG-del,NKX2-1-TRA@-fusion}	{NOTCH1-L1600P,RPL10,N4BP2,PPP4C,ICMT,BNC2,BTBD11}	{PIRT}	{NOTCH1-Y2490}	{SLC6A18}	{PHIP,CNOT3}
140.771		{ANKRD36}	{NKX2-1-TRDD-fusion}	{LOC643037}	{FADH2B,ACAD8,9p21,TCRG-del,NKX2-1-TRA@-fusion}	{SIDT2}	{NOTCH1-L1600P,RPL10,N4BP2,PPP4C,ICMT,BNC2,BTBD11}	{NOTCH1-Y2490}	{PIRT,SLC6A18}	{PHIP,CNOT3}
140.75		{ANKRD36}	{NKX2-1-TRDD-fusion}	{LOC643037}	{FADH2B,ACAD8,9p21,TCRG-del,NKX2-1-TRA@-fusion}	{SIDT2}	{NOTCH1-L1600P,RPL10,N4BP2,PPP4C,ICMT,BNC2,BTBD11}	{PIRT}	{NOTCH1-Y2490,SLC6A18}	{PHIP,CNOT3}
138.973		{NKX2-1-TRDD-fusion}	{ANKRD36}	{LOC643037}	{FADH2B,ACAD8,9p21,TCRG-del,NKX2-1-TRA@-fusion}	{SIDT2}	{NOTCH1-L1600P,RPL10,N4BP2,PPP4C,ICMT,BNC2,BTBD11}	{NOTCH1-Y2490}	{PIRT}	{SLC6A18}	{PHIP,CNOT3}
138.952		{NKX2-1-TRDD-fusion}	{ANKRD36}	{LOC643037}	{FADH2B,ACAD8,9p21,TCRG-del,NKX2-1-TRA@-fusion}	{SIDT2}	{NOTCH1-L1600P,RPL10,N4BP2,PPP4C,ICMT,BNC2,BTBD11}	{PIRT}	{NOTCH1-Y2490}	{SLC6A18}	{PHIP,CNOT3}
136.188		{ANKRD36}	{LOC643037}	{FADH2B,ACAD8,9p21,TCRG-del,NKX2-1-TRDD-fusion,NKX2-1-TRA@-fusion}	{SIDT2}	{NOTCH1-L1600P,RPL10,N4BP2,PPP4C,ICMT,BNC2,BTBD11}	{NOTCH1-Y2490}	{PIRT}	{SLC6A18}	{PHIP,CNOT3}
136.167		{ANKRD36}	{LOC643037}	{FADH2B,ACAD8,9p21,TCRG-del,NKX2-1-TRDD-fusion,NKX2-1-TRA@-fusion}	{SIDT2}	{NOTCH1-L1600P,RPL10,N4BP2,PPP4C,ICMT,BNC2,BTBD11}	{PIRT}	{NOTCH1-Y2490}	{SLC6A18}	{PHIP,CNOT3}
135.652		{ANKRD36}	{TCRG-del}	{FADH2B,LOC643037,ACAD8,9p21,NKX2-1-TRDD-fusion,NKX2-1-TRA@-fusion}	{SIDT2}	{NOTCH1-L1600P,RPL10,N4BP2,PPP4C,ICMT,BNC2,BTBD11}	{NOTCH1-Y2490}	{PIRT}	{SLC6A18}	{PHIP,CNOT3}
135.631		{ANKRD36}	{TCRG-del}	{FADH2B,LOC643037,ACAD8,9p21,NKX2-1-TRDD-fusion,NKX2-1-TRA@-fusion}	{SIDT2}	{NOTCH1-L1600P,RPL10,N4BP2,PPP4C,ICMT,BNC2,BTBD11}	{PIRT}	{NOTCH1-Y2490}	{SLC6A18}	{PHIP,CNOT3}
135.041		{ANKRD36}	{LOC643037}	{NKX2-1-TRDD-fusion}	{ACAD8,NKX2-1-TRA@-fusion,PHIP}	{RPL10,N4BP2,PPP4C,BNC2,BTBD11,9p21,TCRG-del,PIRT,NOTCH1-Y2490}	{NOTCH1-L1600P,ICMT,CNOT3}	{SIDT2,SLC6A18}	{FADH2B}
134.864		{ANKRD36}	{NKX2-1-TRDD-fusion}	{FADH2B,LOC643037,ACAD8,9p21,TCRG-del,NKX2-1-TRA@-fusion}	{SIDT2}	{NOTCH1-L1600P,RPL10,N4BP2,PPP4C,ICMT,BNC2,BTBD11}	{NOTCH1-Y2490}	{PIRT}	{SLC6A18}	{PHIP,CNOT3}
134.843		{ANKRD36}	{NKX2-1-TRDD-fusion}	{FADH2B,LOC643037,ACAD8,9p21,TCRG-del,NKX2-1-TRA@-fusion}	{SIDT2}	{NOTCH1-L1600P,RPL10,N4BP2,PPP4C,ICMT,BNC2,BTBD11}	{PIRT}	{NOTCH1-Y2490}	{SLC6A18}	{PHIP,CNOT3}
134.463		{ANKRD36}	{LOC643037}	{TCRG-del}	{NOTCH1-L1600P,FADH2B,RPL10,N4BP2,PPP4C,ICMT,BNC2,ACAD8,9p21,NKX2-1-TRDD-fusion,PIRT,NOTCH1-Y2490,SLC6A18}	{BTBD11}	{PHIP,CNOT3}	{SIDT2}	{NKX2-1-TRA@-fusion}
134.422		{ANKRD36}	{NOTCH1-L1600P}	{NOTCH1-Y2490}	{FADH2B,RPL10,N4BP2,LOC643037,PPP4C,ICMT,BNC2,ACAD8,9p21,TCRG-del,NKX2-1-TRDD-fusion,PIRT,SLC6A18}	{BTBD11}	{PHIP,CNOT3}	{SIDT2}	{NKX2-1-TRA@-fusion}
134.09		{ANKRD36}	{LOC643037}	{NKX2-1-TRDD-fusion}	{ACAD8,NKX2-1-TRA@-fusion,PHIP}	{NOTCH1-L1600P,SIDT2,FADH2B,PPP4C,ICMT,BNC2,BTBD11,9p21,PIRT,NOTCH1-Y2490,SLC6A18}	{RPL10}	{TCRG-del}	{N4BP2,CNOT3}
134.018		{ANKRD36}	{LOC643037}	{NKX2-1-TRDD-fusion}	{ACAD8,NKX2-1-TRA@-fusion,PHIP}	{NOTCH1-L1600P,SIDT2,FADH2B,PPP4C,ICMT,BNC2,BTBD11,9p21,PIRT,NOTCH1-Y2490,SLC6A18}	{TCRG-del}	{RPL10}	{N4BP2,CNOT3}
134.005		{ANKRD36}	{LOC643037}	{TCRG-del}	{FADH2B,ACAD8,9p21,NKX2-1-TRDD-fusion,NKX2-1-TRA@-fusion}	{NOTCH1-L1600P,SIDT2,RPL10,N4BP2,PPP4C,ICMT,BNC2,BTBD11,NOTCH1-Y2490}	{PIRT}	{SLC6A18}	{PHIP,CNOT3}
133.984		{ANKRD36}	{LOC643037}	{TCRG-del}	{FADH2B,ACAD8,9p21,NKX2-1-TRDD-fusion,NKX2-1-TRA@-fusion}	{NOTCH1-L1600P,SIDT2,RPL10,N4BP2,PPP4C,ICMT,BNC2,BTBD11,PIRT}	{NOTCH1-Y2490}	{SLC6A18}	{PHIP,CNOT3}
133.926		{ANKRD36}	{TCRG-del}	{LOC643037}	{NOTCH1-L1600P,FADH2B,RPL10,N4BP2,PPP4C,ICMT,BNC2,ACAD8,9p21,NKX2-1-TRDD-fusion,PIRT,NOTCH1-Y2490,SLC6A18}	{BTBD11}	{PHIP,CNOT3}	{SIDT2}	{NKX2-1-TRA@-fusion}
133.879		{ANKRD36}	{LOC643037}	{TCRG-del}	{FADH2B,ACAD8,9p21,NKX2-1-TRDD-fusion,NKX2-1-TRA@-fusion}	{SIDT2}	{NOTCH1-L1600P,RPL10,N4BP2,PPP4C,ICMT,BNC2,BTBD11,PIRT,NOTCH1-Y2490}	{SLC6A18}	{PHIP,CNOT3}
133.769		{ANKRD36}	{LOC643037}	{NKX2-1-TRDD-fusion}	{NOTCH1-L1600P,FADH2B,RPL10,N4BP2,PPP4C,ICMT,BNC2,ACAD8,9p21,TCRG-del,PIRT,NOTCH1-Y2490,SLC6A18}	{BTBD11}	{PHIP,CNOT3}	{SIDT2}	{NKX2-1-TRA@-fusion}
133.736		{ANKRD36}	{LOC643037}	{TCRG-del}	{NOTCH1-L1600P,FADH2B,N4BP2,PPP4C,BNC2,ACAD8,BTBD11,9p21,NKX2-1-TRDD-fusion,PIRT,NOTCH1-Y2490,SLC6A18,PHIP,CNOT3}	{RPL10}	{ICMT}	{SIDT2}	{NKX2-1-TRA@-fusion}
133.716		{ANKRD36}	{NKX2-1-TRDD-fusion}	{LOC643037}	{ACAD8,NKX2-1-TRA@-fusion,PHIP}	{RPL10,N4BP2,PPP4C,BNC2,BTBD11,9p21,TCRG-del,PIRT,NOTCH1-Y2490}	{NOTCH1-L1600P,ICMT,CNOT3}	{SIDT2,SLC6A18}	{FADH2B}
133.694		{ANKRD36}	{NOTCH1-L1600P}	{NOTCH1-Y2490}	{FADH2B,N4BP2,LOC643037,PPP4C,BNC2,ACAD8,BTBD11,9p21,TCRG-del,NKX2-1-TRDD-fusion,PIRT,SLC6A18,PHIP,CNOT3}	{RPL10}	{ICMT}	{SIDT2}	{NKX2-1-TRA@-fusion}
133.589		{ANKRD36}	{LOC643037}	{TCRG-del}	{FADH2B,ACAD8,9p21,NKX2-1-TRDD-fusion,NKX2-1-TRA@-fusion}	{NOTCH1-L1600P,SIDT2,RPL10,N4BP2,PPP4C,ICMT,BNC2,BTBD11}	{PIRT,NOTCH1-Y2490}	{SLC6A18}	{PHIP,CNOT3}
133.576		{ANKRD36}	{NOTCH1-Y2490}	{NOTCH1-L1600P}	{FADH2B,RPL10,N4BP2,LOC643037,PPP4C,ICMT,BNC2,ACAD8,9p21,TCRG-del,NKX2-1-TRDD-fusion,PIRT,SLC6A18}	{BTBD11}	{PHIP,CNOT3}	{SIDT2}	{NKX2-1-TRA@-fusion}
133.565		{ANKRD36}	{LOC643037}	{TCRG-del}	{NOTCH1-L1600P,FADH2B,N4BP2,PPP4C,BNC2,ACAD8,BTBD11,9p21,NKX2-1-TRDD-fusion,PIRT,NOTCH1-Y2490,SLC6A18,PHIP,CNOT3}	{ICMT}	{RPL10}	{SIDT2}	{NKX2-1-TRA@-fusion}
133.552		{ANKRD36}	{LOC643037}	{TCRG-del}	{NOTCH1-L1600P,FADH2B,RPL10,N4BP2,ICMT,BNC2,ACAD8,9p21,NKX2-1-TRDD-fusion,PIRT,NOTCH1-Y2490,PHIP}	{CNOT3}	{PPP4C,BTBD11,SLC6A18}	{SIDT2}	{NKX2-1-TRA@-fusion}
133.523		{ANKRD36}	{NOTCH1-L1600P}	{NOTCH1-Y2490}	{FADH2B,N4BP2,LOC643037,PPP4C,BNC2,ACAD8,BTBD11,9p21,TCRG-del,NKX2-1-TRDD-fusion,PIRT,SLC6A18,PHIP,CNOT3}	{ICMT}	{RPL10}	{SIDT2}	{NKX2-1-TRA@-fusion}
133.521		{ANKRD36}	{LOC643037}	{TCRG-del}	{FADH2B,ACAD8,9p21,NKX2-1-TRDD-fusion,NKX2-1-TRA@-fusion}	{SIDT2}	{NOTCH1-L1600P,PPP4C,ICMT,BNC2,BTBD11,PIRT,NOTCH1-Y2490,SLC6A18,PHIP}	{RPL10}	{N4BP2,CNOT3}
133.51		{ANKRD36}	{NOTCH1-L1600P}	{NOTCH1-Y2490}	{FADH2B,RPL10,N4BP2,LOC643037,ICMT,BNC2,ACAD8,9p21,TCRG-del,NKX2-1-TRDD-fusion,PIRT,PHIP}	{CNOT3}	{PPP4C,BTBD11,SLC6A18}	{SIDT2}	{NKX2-1-TRA@-fusion}
133.498		{ANKRD36}	{LOC643037}	{TCRG-del}	{SIDT2,FADH2B,ACAD8,9p21,NKX2-1-TRDD-fusion,NKX2-1-TRA@-fusion}	{NOTCH1-L1600P,RPL10,N4BP2,PPP4C,ICMT,BNC2,BTBD11,NOTCH1-Y2490}	{PIRT}	{SLC6A18}	{PHIP,CNOT3}
133.477		{ANKRD36}	{LOC643037}	{TCRG-del}	{SIDT2,FADH2B,ACAD8,9p21,NKX2-1-TRDD-fusion,NKX2-1-TRA@-fusion}	{NOTCH1-L1600P,RPL10,N4BP2,PPP4C,ICMT,BNC2,BTBD11,PIRT}	{NOTCH1-Y2490}	{SLC6A18}	{PHIP,CNOT3}
133.468		{ANKRD36}	{TCRG-del}	{LOC643037}	{FADH2B,ACAD8,9p21,NKX2-1-TRDD-fusion,NKX2-1-TRA@-fusion}	{NOTCH1-L1600P,SIDT2,RPL10,N4BP2,PPP4C,ICMT,BNC2,BTBD11,NOTCH1-Y2490}	{PIRT}	{SLC6A18}	{PHIP,CNOT3}
133.447		{ANKRD36}	{TCRG-del}	{LOC643037}	{FADH2B,ACAD8,9p21,NKX2-1-TRDD-fusion,NKX2-1-TRA@-fusion}	{NOTCH1-L1600P,SIDT2,RPL10,N4BP2,PPP4C,ICMT,BNC2,BTBD11,PIRT}	{NOTCH1-Y2490}	{SLC6A18}	{PHIP,CNOT3}
133.391		{ANKRD36}	{TCRG-del}	{NOTCH1-Y2490}	{NOTCH1-L1600P,FADH2B,RPL10,N4BP2,LOC643037,PPP4C,ICMT,BNC2,ACAD8,9p21,NKX2-1-TRDD-fusion,PIRT,SLC6A18}	{BTBD11}	{PHIP,CNOT3}	{SIDT2}	{NKX2-1-TRA@-fusion}
133.343		{ANKRD36}	{TCRG-del}	{LOC643037}	{FADH2B,ACAD8,9p21,NKX2-1-TRDD-fusion,NKX2-1-TRA@-fusion}	{SIDT2}	{NOTCH1-L1600P,RPL10,N4BP2,PPP4C,ICMT,BNC2,BTBD11,PIRT,NOTCH1-Y2490}	{SLC6A18}	{PHIP,CNOT3}
133.311		{ANKRD36}	{LOC643037}	{NKX2-1-TRDD-fusion}	{FADH2B,ACAD8,9p21,TCRG-del,NKX2-1-TRA@-fusion}	{NOTCH1-L1600P,SIDT2,RPL10,N4BP2,PPP4C,ICMT,BNC2,BTBD11,NOTCH1-Y2490}	{PIRT}	{SLC6A18}	{PHIP,CNOT3}
133.29		{ANKRD36}	{LOC643037}	{NKX2-1-TRDD-fusion}	{FADH2B,ACAD8,9p21,TCRG-del,NKX2-1-TRA@-fusion}	{NOTCH1-L1600P,SIDT2,RPL10,N4BP2,PPP4C,ICMT,BNC2,BTBD11,PIRT}	{NOTCH1-Y2490}	{SLC6A18}	{PHIP,CNOT3}
133.289		{ANKRD36}	{NOTCH1-Y2490}	{TCRG-del}	{NOTCH1-L1600P,FADH2B,RPL10,N4BP2,LOC643037,PPP4C,ICMT,BNC2,ACAD8,9p21,NKX2-1-TRDD-fusion,PIRT,SLC6A18}	{BTBD11}	{PHIP,CNOT3}	{SIDT2}	{NKX2-1-TRA@-fusion}
133.258		{ANKRD36}	{LOC643037}	{TCRG-del}	{FADH2B,ACAD8,9p21,NKX2-1-TRDD-fusion,NKX2-1-TRA@-fusion}	{SIDT2}	{NOTCH1-L1600P,RPL10,N4BP2,PPP4C,ICMT,BNC2,BTBD11,NOTCH1-Y2490}	{PIRT,SLC6A18}	{PHIP,CNOT3}
133.237		{ANKRD36}	{LOC643037}	{TCRG-del}	{FADH2B,ACAD8,9p21,NKX2-1-TRDD-fusion,NKX2-1-TRA@-fusion}	{SIDT2}	{NOTCH1-L1600P,RPL10,N4BP2,PPP4C,ICMT,BNC2,BTBD11,PIRT}	{NOTCH1-Y2490,SLC6A18}	{PHIP,CNOT3}
133.208		{ANKRD36}	{LOC643037}	{TCRG-del}	{NOTCH1-L1600P,SIDT2,FADH2B,RPL10,N4BP2,PPP4C,ICMT,BNC2,ACAD8,BTBD11,9p21,NKX2-1-TRDD-fusion,NKX2-1-TRA@-fusion}	{NOTCH1-Y2490}	{PIRT}	{SLC6A18}	{PHIP,CNOT3}
133.199		{ANKRD36}	{TCRG-del}	{LOC643037}	{NOTCH1-L1600P,FADH2B,N4BP2,PPP4C,BNC2,ACAD8,BTBD11,9p21,NKX2-1-TRDD-fusion,PIRT,NOTCH1-Y2490,SLC6A18,PHIP,CNOT3}	{RPL10}	{ICMT}	{SIDT2}	{NKX2-1-TRA@-fusion}
133.187		{ANKRD36}	{LOC643037}	{TCRG-del}	{NOTCH1-L1600P,SIDT2,FADH2B,RPL10,N4BP2,PPP4C,ICMT,BNC2,ACAD8,BTBD11,9p21,NKX2-1-TRDD-fusion,NKX2-1-TRA@-fusion}	{PIRT}	{NOTCH1-Y2490}	{SLC6A18}	{PHIP,CNOT3}
133.186		{ANKRD36}	{LOC643037}	{NKX2-1-TRDD-fusion}	{FADH2B,ACAD8,9p21,TCRG-del,NKX2-1-TRA@-fusion}	{SIDT2}	{NOTCH1-L1600P,RPL10,N4BP2,PPP4C,ICMT,BNC2,BTBD11,PIRT,NOTCH1-Y2490}	{SLC6A18}	{PHIP,CNOT3}
133.082		{ANKRD36}	{LOC643037}	{TCRG-del}	{SIDT2,FADH2B,ACAD8,9p21,NKX2-1-TRDD-fusion,NKX2-1-TRA@-fusion}	{NOTCH1-L1600P,RPL10,N4BP2,PPP4C,ICMT,BNC2,BTBD11}	{PIRT,NOTCH1-Y2490}	{SLC6A18}	{PHIP,CNOT3}
133.053		{ANKRD36}	{TCRG-del}	{LOC643037}	{FADH2B,ACAD8,9p21,NKX2-1-TRDD-fusion,NKX2-1-TRA@-fusion}	{NOTCH1-L1600P,SIDT2,RPL10,N4BP2,PPP4C,ICMT,BNC2,BTBD11}	{PIRT,NOTCH1-Y2490}	{SLC6A18}	{PHIP,CNOT3}
133.042		{ANKRD36}	{LOC643037}	{NKX2-1-TRDD-fusion}	{NOTCH1-L1600P,FADH2B,N4BP2,PPP4C,BNC2,ACAD8,BTBD11,9p21,TCRG-del,PIRT,NOTCH1-Y2490,SLC6A18,PHIP,CNOT3}	{RPL10}	{ICMT}	{SIDT2}	{NKX2-1-TRA@-fusion}
133.028		{ANKRD36}	{TCRG-del}	{LOC643037}	{NOTCH1-L1600P,FADH2B,N4BP2,PPP4C,BNC2,ACAD8,BTBD11,9p21,NKX2-1-TRDD-fusion,PIRT,NOTCH1-Y2490,SLC6A18,PHIP,CNOT3}	{ICMT}	{RPL10}	{SIDT2}	{NKX2-1-TRA@-fusion}
133.015		{ANKRD36}	{TCRG-del}	{LOC643037}	{NOTCH1-L1600P,FADH2B,RPL10,N4BP2,ICMT,BNC2,ACAD8,9p21,NKX2-1-TRDD-fusion,PIRT,NOTCH1-Y2490,PHIP}	{CNOT3}	{PPP4C,BTBD11,SLC6A18}	{SIDT2}	{NKX2-1-TRA@-fusion}
132.985		{ANKRD36}	{TCRG-del}	{LOC643037}	{FADH2B,ACAD8,9p21,NKX2-1-TRDD-fusion,NKX2-1-TRA@-fusion}	{SIDT2}	{NOTCH1-L1600P,PPP4C,ICMT,BNC2,BTBD11,PIRT,NOTCH1-Y2490,SLC6A18,PHIP}	{RPL10}	{N4BP2,CNOT3}
132.968		{ANKRD36}	{LOC643037}	{TCRG-del}	{FADH2B,ACAD8,9p21,NKX2-1-TRDD-fusion,NKX2-1-TRA@-fusion}	{NOTCH1-L1600P,SIDT2,RPL10,N4BP2,PPP4C,ICMT,BNC2,BTBD11}	{NOTCH1-Y2490}	{PIRT,SLC6A18}	{PHIP,CNOT3}
132.961		{ANKRD36}	{TCRG-del}	{LOC643037}	{SIDT2,FADH2B,ACAD8,9p21,NKX2-1-TRDD-fusion,NKX2-1-TRA@-fusion}	{NOTCH1-L1600P,RPL10,N4BP2,PPP4C,ICMT,BNC2,BTBD11,NOTCH1-Y2490}	{PIRT}	{SLC6A18}	{PHIP,CNOT3}
132.947		{ANKRD36}	{LOC643037}	{TCRG-del}	{FADH2B,ACAD8,9p21,NKX2-1-TRDD-fusion,NKX2-1-TRA@-fusion}	{NOTCH1-L1600P,SIDT2,RPL10,N4BP2,PPP4C,ICMT,BNC2,BTBD11}	{PIRT}	{NOTCH1-Y2490,SLC6A18}	{PHIP,CNOT3}
132.94		{ANKRD36}	{TCRG-del}	{LOC643037}	{SIDT2,FADH2B,ACAD8,9p21,NKX2-1-TRDD-fusion,NKX2-1-TRA@-fusion}	{NOTCH1-L1600P,RPL10,N4BP2,PPP4C,ICMT,BNC2,BTBD11,PIRT}	{NOTCH1-Y2490}	{SLC6A18}	{PHIP,CNOT3}
132.895		{ANKRD36}	{LOC643037}	{NKX2-1-TRDD-fusion}	{FADH2B,ACAD8,9p21,TCRG-del,NKX2-1-TRA@-fusion}	{NOTCH1-L1600P,SIDT2,RPL10,N4BP2,PPP4C,ICMT,BNC2,BTBD11}	{PIRT,NOTCH1-Y2490}	{SLC6A18}	{PHIP,CNOT3}
XB47
cost
369.482		{PPP1R14C}	{NKX2-1-AS1-TRDC-fusion}	{NOTUM,TCRGdel,BCAP31,TRPA1,PCDHA1,RPL26L1,MRGPRX2,ACY3,CMTM5,NLRP13,DOPEY2,Chr14del,TRDJ-NKX2-1-fusion}	{TLL2}	{ACOX1,VPS13D}	{PEX26}	{PCDH19}	{RPL10}	{TNXB}	{NOTCH1}
365.423		{PPP1R14C}	{NKX2-1-AS1-TRDC-fusion}	{NOTUM,TCRGdel,BCAP31,TRPA1,PCDHA1,RPL26L1,MRGPRX2,ACY3,CMTM5,NLRP13,DOPEY2,Chr14del,TRDJ-NKX2-1-fusion}	{TLL2}	{ACOX1,VPS13D}	{PEX26}	{PCDH19}	{RPL10}	{NOTCH1}	{TNXB}
362.541		{PPP1R14C}	{NKX2-1-AS1-TRDC-fusion}	{NOTUM,TCRGdel,BCAP31,TRPA1,PCDHA1,RPL26L1,MRGPRX2,ACY3,CMTM5,NLRP13,DOPEY2,Chr14del,TRDJ-NKX2-1-fusion}	{TLL2}	{ACOX1,VPS13D}	{PEX26}	{PCDH19}	{NOTCH1}	{RPL10}	{TNXB}
358.314		{PPP1R14C}	{NKX2-1-AS1-TRDC-fusion}	{NOTUM,TCRGdel,BCAP31,TRPA1,PCDHA1,RPL26L1,MRGPRX2,ACY3,CMTM5,NLRP13,DOPEY2,Chr14del,TRDJ-NKX2-1-fusion}	{TLL2}	{ACOX1,VPS13D}	{PEX26}	{NOTCH1}	{PCDH19}	{RPL10}	{TNXB}
357.85		{PPP1R14C}	{NKX2-1-AS1-TRDC-fusion}	{NOTUM,TCRGdel,BCAP31,TRPA1,PCDHA1,RPL26L1,MRGPRX2,ACY3,CMTM5,NLRP13,DOPEY2,Chr14del,TRDJ-NKX2-1-fusion}	{TLL2}	{ACOX1,VPS13D}	{NOTCH1}	{PEX26}	{PCDH19}	{RPL10}	{TNXB}
355.012		{PPP1R14C,NKX2-1-AS1-TRDC-fusion}	{NOTUM,TCRGdel,BCAP31,TRPA1,PCDHA1,RPL26L1,MRGPRX2,ACY3,CMTM5,NLRP13,DOPEY2,Chr14del,TRDJ-NKX2-1-fusion}	{TLL2}	{ACOX1,VPS13D}	{PEX26}	{PCDH19}	{RPL10}	{TNXB}	{NOTCH1}
354.801		{PPP1R14C}	{NOTUM,TCRGdel,BCAP31,TRPA1,PCDHA1,RPL26L1,MRGPRX2,ACY3,CMTM5,NLRP13,DOPEY2,Chr14del,TRDJ-NKX2-1-fusion,NKX2-1-AS1-TRDC-fusion}	{TLL2}	{ACOX1,VPS13D}	{PEX26}	{PCDH19}	{RPL10}	{TNXB}	{NOTCH1}
350.953		{PPP1R14C,NKX2-1-AS1-TRDC-fusion}	{NOTUM,TCRGdel,BCAP31,TRPA1,PCDHA1,RPL26L1,MRGPRX2,ACY3,CMTM5,NLRP13,DOPEY2,Chr14del,TRDJ-NKX2-1-fusion}	{TLL2}	{ACOX1,VPS13D}	{PEX26}	{PCDH19}	{RPL10}	{NOTCH1}	{TNXB}
350.741		{PPP1R14C}	{NOTUM,TCRGdel,BCAP31,TRPA1,PCDHA1,RPL26L1,MRGPRX2,ACY3,CMTM5,NLRP13,DOPEY2,Chr14del,TRDJ-NKX2-1-fusion,NKX2-1-AS1-TRDC-fusion}	{TLL2}	{ACOX1,VPS13D}	{PEX26}	{PCDH19}	{RPL10}	{NOTCH1}	{TNXB}
349.704		{PPP1R14C}	{NOTUM,TCRGdel,BCAP31,TRPA1,PCDHA1,RPL26L1,MRGPRX2,DOPEY2,Chr14del,VPS13D,PCDH19,RPL10,TNXB}	{TLL2}	{NLRP13,NKX2-1-AS1-TRDC-fusion}	{PEX26}	{TRDJ-NKX2-1-fusion,ACOX1}	{ACY3}	{CMTM5}	{NOTCH1}
348.428		{PPP1R14C}	{NOTUM,TCRGdel,BCAP31,TRPA1,PCDHA1,RPL26L1,MRGPRX2,DOPEY2,Chr14del,VPS13D,PCDH19,RPL10,TNXB}	{TLL2}	{NLRP13,NKX2-1-AS1-TRDC-fusion}	{PEX26}	{TRDJ-NKX2-1-fusion,ACOX1}	{ACY3}	{NOTCH1}	{CMTM5}
348.14		{PPP1R14C}	{NOTUM,TCRGdel,BCAP31,TRPA1,PCDHA1,RPL26L1,MRGPRX2,DOPEY2,Chr14del,VPS13D,PCDH19,RPL10,TNXB}	{TLL2}	{NLRP13,NKX2-1-AS1-TRDC-fusion}	{PEX26}	{TRDJ-NKX2-1-fusion,ACOX1}	{CMTM5}	{ACY3}	{NOTCH1}
348.07		{PPP1R14C,NKX2-1-AS1-TRDC-fusion}	{NOTUM,TCRGdel,BCAP31,TRPA1,PCDHA1,RPL26L1,MRGPRX2,ACY3,CMTM5,NLRP13,DOPEY2,Chr14del,TRDJ-NKX2-1-fusion}	{TLL2}	{ACOX1,VPS13D}	{PEX26}	{PCDH19}	{NOTCH1}	{RPL10}	{TNXB}
347.859		{PPP1R14C}	{NOTUM,TCRGdel,BCAP31,TRPA1,PCDHA1,RPL26L1,MRGPRX2,ACY3,CMTM5,NLRP13,DOPEY2,Chr14del,TRDJ-NKX2-1-fusion,NKX2-1-AS1-TRDC-fusion}	{TLL2}	{ACOX1,VPS13D}	{PEX26}	{PCDH19}	{NOTCH1}	{RPL10}	{TNXB}
345.129		{PPP1R14C}	{NOTUM,TCRGdel,BCAP31,TRPA1,PCDHA1,RPL26L1,MRGPRX2,DOPEY2,Chr14del,VPS13D,PCDH19,RPL10,TNXB}	{TLL2}	{NLRP13,NKX2-1-AS1-TRDC-fusion}	{PEX26}	{TRDJ-NKX2-1-fusion,ACOX1}	{NOTCH1}	{ACY3}	{CMTM5}
344.124		{PPP1R14C}	{NOTUM,TCRGdel,BCAP31,TRPA1,PCDHA1,RPL26L1,MRGPRX2,DOPEY2,Chr14del,VPS13D,PCDH19,RPL10,TNXB}	{TLL2}	{NLRP13,NKX2-1-AS1-TRDC-fusion}	{PEX26}	{TRDJ-NKX2-1-fusion,ACOX1}	{CMTM5}	{NOTCH1}	{ACY3}
343.843		{PPP1R14C,NKX2-1-AS1-TRDC-fusion}	{NOTUM,TCRGdel,BCAP31,TRPA1,PCDHA1,RPL26L1,MRGPRX2,ACY3,CMTM5,NLRP13,DOPEY2,Chr14del,TRDJ-NKX2-1-fusion}	{TLL2}	{ACOX1,VPS13D}	{PEX26}	{NOTCH1}	{PCDH19}	{RPL10}	{TNXB}
343.632		{PPP1R14C}	{NOTUM,TCRGdel,BCAP31,TRPA1,PCDHA1,RPL26L1,MRGPRX2,ACY3,CMTM5,NLRP13,DOPEY2,Chr14del,TRDJ-NKX2-1-fusion,NKX2-1-AS1-TRDC-fusion}	{TLL2}	{ACOX1,VPS13D}	{PEX26}	{NOTCH1}	{PCDH19}	{RPL10}	{TNXB}
343.379		{PPP1R14C,NKX2-1-AS1-TRDC-fusion}	{NOTUM,TCRGdel,BCAP31,TRPA1,PCDHA1,RPL26L1,MRGPRX2,ACY3,CMTM5,NLRP13,DOPEY2,Chr14del,TRDJ-NKX2-1-fusion}	{TLL2}	{ACOX1,VPS13D}	{NOTCH1}	{PEX26}	{PCDH19}	{RPL10}	{TNXB}
343.168		{PPP1R14C}	{NOTUM,TCRGdel,BCAP31,TRPA1,PCDHA1,RPL26L1,MRGPRX2,ACY3,CMTM5,NLRP13,DOPEY2,Chr14del,TRDJ-NKX2-1-fusion,NKX2-1-AS1-TRDC-fusion}	{TLL2}	{ACOX1,VPS13D}	{NOTCH1}	{PEX26}	{PCDH19}	{RPL10}	{TNXB}
342.389		{PPP1R14C}	{NOTUM,TCRGdel,BCAP31,TRPA1,PCDHA1,RPL26L1,MRGPRX2,DOPEY2,Chr14del,VPS13D,PCDH19,RPL10,TNXB}	{TLL2}	{NLRP13,NKX2-1-AS1-TRDC-fusion}	{PEX26}	{TRDJ-NKX2-1-fusion,ACOX1}	{NOTCH1}	{CMTM5}	{ACY3}
341.555		{PPP1R14C}	{NKX2-1-AS1-TRDC-fusion}	{NOTUM,TCRGdel,BCAP31,TRPA1,PCDHA1,RPL26L1,MRGPRX2,ACY3,CMTM5,NLRP13,DOPEY2,Chr14del,TRDJ-NKX2-1-fusion,TLL2}	{ACOX1,VPS13D}	{PEX26}	{PCDH19}	{RPL10}	{TNXB}	{NOTCH1}
340.565		{PPP1R14C}	{NKX2-1-AS1-TRDC-fusion}	{NOTUM,TCRGdel,TRPA1,RPL26L1,MRGPRX2,ACY3,NLRP13,DOPEY2,Chr14del,TRDJ-NKX2-1-fusion,TLL2,ACOX1,VPS13D,PEX26,PCDH19}	{PCDHA1}	{NOTCH1}	{RPL10}	{BCAP31}	{TNXB}	{CMTM5}
340.33		{PPP1R14C,NOTUM,TCRGdel,BCAP31,TRPA1,PCDHA1,RPL26L1,MRGPRX2,ACY3,CMTM5,NLRP13,DOPEY2,Chr14del,TRDJ-NKX2-1-fusion,NKX2-1-AS1-TRDC-fusion}	{TLL2}	{ACOX1,VPS13D}	{PEX26}	{PCDH19}	{RPL10}	{TNXB}	{NOTCH1}
340.319		{PPP1R14C}	{NOTUM,TCRGdel,BCAP31,TRPA1,PCDHA1,RPL26L1,MRGPRX2,DOPEY2,Chr14del,VPS13D,PCDH19,RPL10,TNXB}	{TLL2}	{NLRP13,NKX2-1-AS1-TRDC-fusion}	{NOTCH1}	{ACY3,ACOX1}	{PEX26}	{TRDJ-NKX2-1-fusion}	{CMTM5}
340.082		{PPP1R14C}	{NKX2-1-AS1-TRDC-fusion}	{NOTUM,TCRGdel,BCAP31,TRPA1,PCDHA1,RPL26L1,MRGPRX2,ACY3,CMTM5,NLRP13,DOPEY2,Chr14del,TRDJ-NKX2-1-fusion}	{TLL2,ACOX1,VPS13D}	{PEX26}	{PCDH19}	{RPL10}	{TNXB}	{NOTCH1}
338.997		{PPP1R14C}	{NKX2-1-AS1-TRDC-fusion}	{NOTUM,BCAP31,TRPA1,PCDHA1,MRGPRX2,ACY3,NLRP13,DOPEY2,Chr14del,TLL2,VPS13D,PCDH19,RPL10,TNXB}	{TCRGdel}	{PEX26}	{TRDJ-NKX2-1-fusion,ACOX1}	{RPL26L1}	{CMTM5}	{NOTCH1}
337.979		{PPP1R14C}	{NOTUM,TCRGdel,TRPA1,PCDHA1,RPL26L1,MRGPRX2,ACY3,NLRP13,DOPEY2,Chr14del,TRDJ-NKX2-1-fusion,ACOX1,VPS13D,PEX26,PCDH19,TNXB}	{TLL2}	{RPL10}	{BCAP31}	{NKX2-1-AS1-TRDC-fusion}	{CMTM5}	{NOTCH1}
337.781		{PPP1R14C}	{NKX2-1-AS1-TRDC-fusion}	{NOTUM,TCRGdel,TRPA1,RPL26L1,MRGPRX2,ACY3,NLRP13,DOPEY2,Chr14del,TRDJ-NKX2-1-fusion,TLL2,ACOX1,VPS13D,PEX26,PCDH19}	{PCDHA1}	{NOTCH1}	{RPL10}	{BCAP31}	{CMTM5}	{TNXB}
337.767		{PPP1R14C}	{NKX2-1-AS1-TRDC-fusion}	{NOTUM,BCAP31,TRPA1,PCDHA1,MRGPRX2,ACY3,NLRP13,DOPEY2,Chr14del,TLL2,VPS13D,PCDH19,RPL10,TNXB}	{TCRGdel}	{PEX26}	{TRDJ-NKX2-1-fusion,ACOX1}	{CMTM5}	{RPL26L1}	{NOTCH1}
337.721		{PPP1R14C}	{NKX2-1-AS1-TRDC-fusion}	{NOTUM,BCAP31,TRPA1,PCDHA1,MRGPRX2,ACY3,NLRP13,DOPEY2,Chr14del,TLL2,VPS13D,PCDH19,RPL10,TNXB}	{TCRGdel}	{PEX26}	{TRDJ-NKX2-1-fusion,ACOX1}	{RPL26L1}	{NOTCH1}	{CMTM5}
337.537		{PPP1R14C}	{NKX2-1-AS1-TRDC-fusion}	{NOTUM,TCRGdel,TRPA1,RPL26L1,MRGPRX2,ACY3,NLRP13,DOPEY2,Chr14del,TRDJ-NKX2-1-fusion,TLL2,ACOX1,VPS13D,PEX26,PCDH19}	{NOTCH1}	{PCDHA1}	{RPL10}	{BCAP31}	{TNXB}	{CMTM5}
337.495		{PPP1R14C}	{NKX2-1-AS1-TRDC-fusion}	{NOTUM,TCRGdel,BCAP31,TRPA1,PCDHA1,RPL26L1,MRGPRX2,ACY3,CMTM5,NLRP13,DOPEY2,Chr14del,TRDJ-NKX2-1-fusion,TLL2}	{ACOX1,VPS13D}	{PEX26}	{PCDH19}	{RPL10}	{NOTCH1}	{TNXB}
337.164		{PPP1R14C}	{NOTUM,TCRGdel,BCAP31,PCDHA1,RPL26L1,MRGPRX2,NLRP13,DOPEY2,Chr14del,TRDJ-NKX2-1-fusion,TLL2,ACOX1,VPS13D,PEX26,PCDH19,RPL10}	{ACY3}	{TRPA1}	{TNXB}	{NKX2-1-AS1-TRDC-fusion}	{CMTM5}	{NOTCH1}
336.918		{PPP1R14C}	{NKX2-1-AS1-TRDC-fusion}	{NOTUM,BCAP31,TRPA1,PCDHA1,MRGPRX2,ACY3,NLRP13,DOPEY2,Chr14del,TLL2,VPS13D,PCDH19,RPL10,TNXB}	{PEX26}	{TCRGdel}	{TRDJ-NKX2-1-fusion,ACOX1}	{RPL26L1}	{CMTM5}	{NOTCH1}
336.703		{PPP1R14C}	{NOTUM,TCRGdel,TRPA1,PCDHA1,RPL26L1,MRGPRX2,ACY3,NLRP13,DOPEY2,Chr14del,TRDJ-NKX2-1-fusion,ACOX1,VPS13D,PEX26,PCDH19,TNXB}	{TLL2}	{RPL10}	{BCAP31}	{NKX2-1-AS1-TRDC-fusion}	{NOTCH1}	{CMTM5}
336.54		{PPP1R14C}	{NOTUM,TCRGdel,TRPA1,PCDHA1,RPL26L1,MRGPRX2,ACY3,NLRP13,DOPEY2,Chr14del,TRDJ-NKX2-1-fusion,ACOX1,VPS13D,PEX26,PCDH19,TNXB}	{TLL2}	{RPL10}	{BCAP31}	{CMTM5}	{NKX2-1-AS1-TRDC-fusion}	{NOTCH1}
336.417		{PPP1R14C}	{NOTUM,TCRGdel,BCAP31,TRPA1,PCDHA1,RPL26L1,MRGPRX2,DOPEY2,Chr14del,VPS13D,PCDH19,RPL10,TNXB}	{TLL2}	{NLRP13,NKX2-1-AS1-TRDC-fusion}	{PEX26}	{NOTCH1}	{TRDJ-NKX2-1-fusion,ACOX1}	{ACY3}	{CMTM5}
336.271		{PPP1R14C,NOTUM,TCRGdel,BCAP31,TRPA1,PCDHA1,RPL26L1,MRGPRX2,ACY3,CMTM5,NLRP13,DOPEY2,Chr14del,TRDJ-NKX2-1-fusion,NKX2-1-AS1-TRDC-fusion}	{TLL2}	{ACOX1,VPS13D}	{PEX26}	{PCDH19}	{RPL10}	{NOTCH1}	{TNXB}
336.023		{PPP1R14C}	{NKX2-1-AS1-TRDC-fusion}	{NOTUM,TCRGdel,BCAP31,TRPA1,PCDHA1,RPL26L1,MRGPRX2,ACY3,CMTM5,NLRP13,DOPEY2,Chr14del,TRDJ-NKX2-1-fusion}	{TLL2,ACOX1,VPS13D}	{PEX26}	{PCDH19}	{RPL10}	{NOTCH1}	{TNXB}
335.888		{PPP1R14C}	{NOTUM,TCRGdel,BCAP31,PCDHA1,RPL26L1,MRGPRX2,NLRP13,DOPEY2,Chr14del,TRDJ-NKX2-1-fusion,TLL2,ACOX1,VPS13D,PEX26,PCDH19,RPL10}	{ACY3}	{TRPA1}	{TNXB}	{NKX2-1-AS1-TRDC-fusion}	{NOTCH1}	{CMTM5}
335.758		{PPP1R14C}	{NOTUM,TCRGdel,BCAP31,TRPA1,PCDHA1,RPL26L1,MRGPRX2,DOPEY2,Chr14del,VPS13D,PCDH19,RPL10,TNXB}	{TLL2}	{NLRP13,NKX2-1-AS1-TRDC-fusion}	{NOTCH1}	{PEX26}	{TRDJ-NKX2-1-fusion,ACOX1}	{ACY3}	{CMTM5}
335.725		{PPP1R14C}	{NOTUM,TCRGdel,BCAP31,PCDHA1,RPL26L1,MRGPRX2,NLRP13,DOPEY2,Chr14del,TRDJ-NKX2-1-fusion,TLL2,ACOX1,VPS13D,PEX26,PCDH19,RPL10}	{ACY3}	{TRPA1}	{TNXB}	{CMTM5}	{NKX2-1-AS1-TRDC-fusion}	{NOTCH1}
335.688		{PPP1R14C}	{NKX2-1-AS1-TRDC-fusion}	{NOTUM,BCAP31,TRPA1,PCDHA1,MRGPRX2,ACY3,NLRP13,DOPEY2,Chr14del,TLL2,VPS13D,PCDH19,RPL10,TNXB}	{PEX26}	{TCRGdel}	{TRDJ-NKX2-1-fusion,ACOX1}	{CMTM5}	{RPL26L1}	{NOTCH1}
335.642		{PPP1R14C}	{NKX2-1-AS1-TRDC-fusion}	{NOTUM,BCAP31,TRPA1,PCDHA1,MRGPRX2,ACY3,NLRP13,DOPEY2,Chr14del,TLL2,VPS13D,PCDH19,RPL10,TNXB}	{PEX26}	{TCRGdel}	{TRDJ-NKX2-1-fusion,ACOX1}	{RPL26L1}	{NOTCH1}	{CMTM5}
335.234		{PPP1R14C,NOTUM,TCRGdel,BCAP31,TRPA1,PCDHA1,RPL26L1,MRGPRX2,DOPEY2,Chr14del,VPS13D,PCDH19,RPL10,TNXB}	{TLL2}	{NLRP13,NKX2-1-AS1-TRDC-fusion}	{PEX26}	{TRDJ-NKX2-1-fusion,ACOX1}	{ACY3}	{CMTM5}	{NOTCH1}
335.182		{PPP1R14C}	{NOTUM,TCRGdel,BCAP31,TRPA1,PCDHA1,RPL26L1,MRGPRX2,DOPEY2,Chr14del,VPS13D,PCDH19,RPL10,TNXB}	{TLL2}	{NLRP13,NKX2-1-AS1-TRDC-fusion}	{NOTCH1}	{ACY3,ACOX1}	{PEX26}	{CMTM5}	{TRDJ-NKX2-1-fusion}
334.802		{PPP1R14C}	{NOTUM,TCRGdel,BCAP31,TRPA1,PCDHA1,RPL26L1,MRGPRX2,DOPEY2,Chr14del,VPS13D,PCDH19,RPL10,TNXB}	{TLL2}	{NLRP13,NKX2-1-AS1-TRDC-fusion}	{PEX26}	{NOTCH1}	{ACY3,ACOX1}	{TRDJ-NKX2-1-fusion}	{CMTM5}
334.754		{PPP1R14C}	{NKX2-1-AS1-TRDC-fusion}	{NOTUM,TCRGdel,TRPA1,RPL26L1,MRGPRX2,ACY3,NLRP13,DOPEY2,Chr14del,TRDJ-NKX2-1-fusion,TLL2,ACOX1,VPS13D,PEX26,PCDH19}	{NOTCH1}	{PCDHA1}	{RPL10}	{BCAP31}	{CMTM5}	{TNXB}
334.613		{PPP1R14C}	{NKX2-1-AS1-TRDC-fusion}	{NOTUM,TCRGdel,BCAP31,TRPA1,PCDHA1,RPL26L1,MRGPRX2,ACY3,CMTM5,NLRP13,DOPEY2,Chr14del,TRDJ-NKX2-1-fusion,TLL2}	{ACOX1,VPS13D}	{PEX26}	{PCDH19}	{NOTCH1}	{RPL10}	{TNXB}
334.599		{PPP1R14C}	{NKX2-1-AS1-TRDC-fusion}	{NOTUM,BCAP31,TRPA1,PCDHA1,MRGPRX2,ACY3,NLRP13,DOPEY2,Chr14del,TLL2,VPS13D,PCDH19,RPL10,TNXB}	{TCRGdel}	{PEX26}	{TRDJ-NKX2-1-fusion,ACOX1}	{NOTCH1}	{RPL26L1}	{CMTM5}
334.182		{PPP1R14C}	{NOTUM,TCRGdel,TRPA1,PCDHA1,RPL26L1,MRGPRX2,ACY3,NLRP13,DOPEY2,Chr14del,TRDJ-NKX2-1-fusion,ACOX1,VPS13D,PEX26,PCDH19,TNXB}	{TLL2}	{RPL10}	{BCAP31}	{NOTCH1}	{NKX2-1-AS1-TRDC-fusion}	{CMTM5}
334.148		{PPP1R14C}	{NKX2-1-AS1-TRDC-fusion}	{NOTUM,BCAP31,TRPA1,PCDHA1,MRGPRX2,ACY3,NLRP13,DOPEY2,Chr14del,TLL2,VPS13D,PCDH19,RPL10,TNXB}	{TCRGdel}	{PEX26}	{TRDJ-NKX2-1-fusion,ACOX1}	{CMTM5}	{NOTCH1}	{RPL26L1}
334.144		{PPP1R14C}	{NOTUM,TCRGdel,BCAP31,TRPA1,PCDHA1,RPL26L1,MRGPRX2,DOPEY2,Chr14del,VPS13D,PCDH19,RPL10,TNXB}	{TLL2}	{NLRP13,NKX2-1-AS1-TRDC-fusion}	{NOTCH1}	{PEX26}	{ACY3,ACOX1}	{TRDJ-NKX2-1-fusion}	{CMTM5}
334.098		{PPP1R14C}	{NKX2-1-AS1-TRDC-fusion}	{NOTUM,BCAP31,TRPA1,PCDHA1,MRGPRX2,ACY3,NLRP13,DOPEY2,Chr14del,TLL2,VPS13D,PCDH19,RPL10,TNXB}	{TCRGdel}	{ACOX1,NOTCH1}	{PEX26}	{TRDJ-NKX2-1-fusion}	{RPL26L1}	{CMTM5}
334.072		{PPP1R14C}	{NOTUM,TCRGdel,TRPA1,PCDHA1,RPL26L1,MRGPRX2,ACY3,NLRP13,DOPEY2,Chr14del,TRDJ-NKX2-1-fusion,ACOX1,VPS13D,PEX26,PCDH19,TNXB}	{TLL2}	{RPL10}	{CMTM5}	{BCAP31}	{NKX2-1-AS1-TRDC-fusion}	{NOTCH1}
333.958		{PPP1R14C,NOTUM,TCRGdel,BCAP31,TRPA1,PCDHA1,RPL26L1,MRGPRX2,DOPEY2,Chr14del,VPS13D,PCDH19,RPL10,TNXB}	{TLL2}	{NLRP13,NKX2-1-AS1-TRDC-fusion}	{PEX26}	{TRDJ-NKX2-1-fusion,ACOX1}	{ACY3}	{NOTCH1}	{CMTM5}
333.89		{PPP1R14C}	{NKX2-1-AS1-TRDC-fusion}	{NOTUM,TCRGdel,BCAP31,TRPA1,PCDHA1,RPL26L1,MRGPRX2,ACY3,CMTM5,NLRP13,DOPEY2,Chr14del,TRDJ-NKX2-1-fusion}	{TLL2}	{ACOX1,VPS13D,PEX26}	{PCDH19}	{RPL10}	{TNXB}	{NOTCH1}
333.677		{PPP1R14C}	{NOTUM,TCRGdel,BCAP31,TRPA1,PCDHA1,RPL26L1,MRGPRX2,DOPEY2,Chr14del,VPS13D,PCDH19,RPL10,TNXB}	{TLL2}	{NLRP13,NKX2-1-AS1-TRDC-fusion}	{PEX26}	{NOTCH1}	{TRDJ-NKX2-1-fusion,ACOX1}	{CMTM5}	{ACY3}
333.67		{PPP1R14C,NOTUM,TCRGdel,BCAP31,TRPA1,PCDHA1,RPL26L1,MRGPRX2,DOPEY2,Chr14del,VPS13D,PCDH19,RPL10,TNXB}	{TLL2}	{NLRP13,NKX2-1-AS1-TRDC-fusion}	{PEX26}	{TRDJ-NKX2-1-fusion,ACOX1}	{CMTM5}	{ACY3}	{NOTCH1}
333.57		{PPP1R14C}	{NKX2-1-AS1-TRDC-fusion}	{NOTUM,BCAP31,TRPA1,PCDHA1,MRGPRX2,ACY3,NLRP13,DOPEY2,Chr14del,TLL2,VPS13D,PCDH19,RPL10,TNXB}	{TCRGdel}	{ACOX1,NOTCH1}	{RPL26L1}	{PEX26}	{TRDJ-NKX2-1-fusion}	{CMTM5}
333.389		{PPP1R14C,NOTUM,TCRGdel,BCAP31,TRPA1,PCDHA1,RPL26L1,MRGPRX2,ACY3,CMTM5,NLRP13,DOPEY2,Chr14del,TRDJ-NKX2-1-fusion,NKX2-1-AS1-TRDC-fusion}	{TLL2}	{ACOX1,VPS13D}	{PEX26}	{PCDH19}	{NOTCH1}	{RPL10}	{TNXB}
333.367		{PPP1R14C}	{NOTUM,TCRGdel,BCAP31,PCDHA1,RPL26L1,MRGPRX2,NLRP13,DOPEY2,Chr14del,TRDJ-NKX2-1-fusion,TLL2,ACOX1,VPS13D,PEX26,PCDH19,RPL10}	{ACY3}	{TRPA1}	{TNXB}	{NOTCH1}	{NKX2-1-AS1-TRDC-fusion}	{CMTM5}
333.14		{PPP1R14C}	{NKX2-1-AS1-TRDC-fusion}	{NOTUM,TCRGdel,BCAP31,TRPA1,PCDHA1,RPL26L1,MRGPRX2,ACY3,CMTM5,NLRP13,DOPEY2,Chr14del,TRDJ-NKX2-1-fusion}	{TLL2,ACOX1,VPS13D}	{PEX26}	{PCDH19}	{NOTCH1}	{RPL10}	{TNXB}
333.018		{PPP1R14C}	{NOTUM,TCRGdel,BCAP31,TRPA1,PCDHA1,RPL26L1,MRGPRX2,DOPEY2,Chr14del,VPS13D,PCDH19,RPL10,TNXB}	{TLL2}	{NLRP13,NKX2-1-AS1-TRDC-fusion}	{NOTCH1}	{PEX26}	{TRDJ-NKX2-1-fusion,ACOX1}	{CMTM5}	{ACY3}
332.792		{PPP1R14C}	{NOTUM,TCRGdel,TRPA1,PCDHA1,RPL26L1,MRGPRX2,ACY3,NLRP13,DOPEY2,Chr14del,TRDJ-NKX2-1-fusion,ACOX1,VPS13D,PEX26,PCDH19,TNXB}	{TLL2}	{RPL10}	{BCAP31}	{CMTM5}	{NOTCH1}	{NKX2-1-AS1-TRDC-fusion}
332.519		{PPP1R14C}	{NKX2-1-AS1-TRDC-fusion}	{NOTUM,BCAP31,TRPA1,PCDHA1,MRGPRX2,ACY3,NLRP13,DOPEY2,Chr14del,TLL2,VPS13D,PCDH19,RPL10,TNXB}	{PEX26}	{TCRGdel}	{TRDJ-NKX2-1-fusion,ACOX1}	{NOTCH1}	{RPL26L1}	{CMTM5}
332.307		{PPP1R14C}	{NKX2-1-AS1-TRDC-fusion}	{NOTUM,BCAP31,TRPA1,PCDHA1,MRGPRX2,ACY3,NLRP13,DOPEY2,Chr14del,TLL2,VPS13D,PCDH19,RPL10,TNXB}	{TCRGdel}	{ACOX1,NOTCH1}	{PEX26}	{RPL26L1}	{TRDJ-NKX2-1-fusion}	{CMTM5}
332.255		{PPP1R14C}	{NKX2-1-AS1-TRDC-fusion}	{NOTUM,BCAP31,TRPA1,PCDHA1,MRGPRX2,ACY3,NLRP13,DOPEY2,Chr14del,TLL2,VPS13D,PCDH19,RPL10,TNXB}	{TCRGdel}	{PEX26}	{TRDJ-NKX2-1-fusion,ACOX1}	{NOTCH1}	{CMTM5}	{RPL26L1}
332.068		{PPP1R14C}	{NKX2-1-AS1-TRDC-fusion}	{NOTUM,BCAP31,TRPA1,PCDHA1,MRGPRX2,ACY3,NLRP13,DOPEY2,Chr14del,TLL2,VPS13D,PCDH19,RPL10,TNXB}	{PEX26}	{TCRGdel}	{TRDJ-NKX2-1-fusion,ACOX1}	{CMTM5}	{NOTCH1}	{RPL26L1}
332.039		{PPP1R14C}	{NKX2-1-AS1-TRDC-fusion}	{NOTUM,TCRGdel,BCAP31,TRPA1,PCDHA1,RPL26L1,MRGPRX2,ACY3,CMTM5,NLRP13,DOPEY2,Chr14del,TRDJ-NKX2-1-fusion}	{TLL2}	{ACOX1,VPS13D}	{PEX26,PCDH19}	{RPL10}	{TNXB}	{NOTCH1}
331.977		{PPP1R14C}	{NOTUM,TCRGdel,BCAP31,PCDHA1,RPL26L1,MRGPRX2,NLRP13,DOPEY2,Chr14del,TRDJ-NKX2-1-fusion,TLL2,ACOX1,VPS13D,PEX26,PCDH19,RPL10}	{ACY3}	{TRPA1}	{TNXB}	{CMTM5}	{NOTCH1}	{NKX2-1-AS1-TRDC-fusion}
331.755		{PPP1R14C}	{NKX2-1-AS1-TRDC-fusion}	{NOTUM,BCAP31,TRPA1,PCDHA1,MRGPRX2,ACY3,NLRP13,DOPEY2,Chr14del,TLL2,VPS13D,PCDH19,RPL10,TNXB}	{TCRGdel}	{ACOX1,NOTCH1}	{PEX26}	{TRDJ-NKX2-1-fusion}	{CMTM5}	{RPL26L1}
331.71		{PPP1R14C}	{NOTUM,TCRGdel,TRPA1,PCDHA1,RPL26L1,MRGPRX2,ACY3,NLRP13,DOPEY2,Chr14del,TRDJ-NKX2-1-fusion,ACOX1,VPS13D,PEX26,PCDH19,TNXB}	{TLL2}	{RPL10}	{BCAP31}	{NOTCH1}	{CMTM5}	{NKX2-1-AS1-TRDC-fusion}
330.896		{PPP1R14C}	{NOTUM,TCRGdel,BCAP31,PCDHA1,RPL26L1,MRGPRX2,NLRP13,DOPEY2,Chr14del,TRDJ-NKX2-1-fusion,TLL2,ACOX1,VPS13D,PEX26,PCDH19,RPL10}	{ACY3}	{TRPA1}	{TNXB}	{NOTCH1}	{CMTM5}	{NKX2-1-AS1-TRDC-fusion}
330.73		{PPP1R14C}	{NOTUM,TCRGdel,BCAP31,TRPA1,PCDHA1,MRGPRX2,ACY3,NLRP13,DOPEY2,Chr14del,TLL2,ACOX1,VPS13D,PCDH19,TNXB}	{CMTM5}	{TRDJ-NKX2-1-fusion,RPL10}	{PEX26}	{NKX2-1-AS1-TRDC-fusion}	{RPL26L1}	{NOTCH1}
330.658		{PPP1R14C,NOTUM,TCRGdel,BCAP31,TRPA1,PCDHA1,RPL26L1,MRGPRX2,DOPEY2,Chr14del,VPS13D,PCDH19,RPL10,TNXB}	{TLL2}	{NLRP13,NKX2-1-AS1-TRDC-fusion}	{PEX26}	{TRDJ-NKX2-1-fusion,ACOX1}	{NOTCH1}	{ACY3}	{CMTM5}
330.588		{PPP1R14C}	{NKX2-1-AS1-TRDC-fusion}	{NOTUM,BCAP31,TRPA1,PCDHA1,MRGPRX2,ACY3,NLRP13,DOPEY2,Chr14del,TLL2,VPS13D,PCDH19,RPL10,TNXB}	{TCRGdel}	{PEX26}	{ACOX1,NOTCH1}	{TRDJ-NKX2-1-fusion}	{RPL26L1}	{CMTM5}
330.522		{PPP1R14C}	{NOTUM,TCRGdel,BCAP31,TRPA1,PCDHA1,MRGPRX2,ACY3,NLRP13,DOPEY2,Chr14del,TLL2,ACOX1,VPS13D,PCDH19,TNXB}	{CMTM5}	{TRDJ-NKX2-1-fusion,RPL10}	{PEX26}	{RPL26L1}	{NKX2-1-AS1-TRDC-fusion}	{NOTCH1}
330.386		{PPP1R14C}	{NKX2-1-AS1-TRDC-fusion}	{NOTUM,TCRGdel,BCAP31,TRPA1,PCDHA1,RPL26L1,MRGPRX2,ACY3,CMTM5,NLRP13,DOPEY2,Chr14del,TRDJ-NKX2-1-fusion,TLL2}	{ACOX1,VPS13D}	{PEX26}	{NOTCH1}	{PCDH19}	{RPL10}	{TNXB}
330.325		{PPP1R14C}	{NOTUM,TCRGdel,TRPA1,PCDHA1,RPL26L1,MRGPRX2,ACY3,NLRP13,DOPEY2,Chr14del,TRDJ-NKX2-1-fusion,ACOX1,VPS13D,PEX26,PCDH19,TNXB}	{TLL2}	{RPL10}	{CMTM5}	{BCAP31}	{NOTCH1}	{NKX2-1-AS1-TRDC-fusion}
330.176		{PPP1R14C}	{NKX2-1-AS1-TRDC-fusion}	{NOTUM,BCAP31,TRPA1,PCDHA1,MRGPRX2,ACY3,NLRP13,DOPEY2,Chr14del,TLL2,VPS13D,PCDH19,RPL10,TNXB}	{PEX26}	{TCRGdel}	{TRDJ-NKX2-1-fusion,ACOX1}	{NOTCH1}	{CMTM5}	{RPL26L1}
329.922		{PPP1R14C}	{NKX2-1-AS1-TRDC-fusion}	{NOTUM,TCRGdel,BCAP31,TRPA1,PCDHA1,RPL26L1,MRGPRX2,ACY3,CMTM5,NLRP13,DOPEY2,Chr14del,TRDJ-NKX2-1-fusion,TLL2}	{ACOX1,VPS13D}	{NOTCH1}	{PEX26}	{PCDH19}	{RPL10}	{TNXB}
329.831		{PPP1R14C}	{NKX2-1-AS1-TRDC-fusion}	{NOTUM,TCRGdel,BCAP31,TRPA1,PCDHA1,RPL26L1,MRGPRX2,ACY3,CMTM5,NLRP13,DOPEY2,Chr14del,TRDJ-NKX2-1-fusion}	{TLL2}	{ACOX1,VPS13D,PEX26}	{PCDH19}	{RPL10}	{NOTCH1}	{TNXB}
329.739		{PPP1R14C}	{NOTUM,TCRGdel,BCAP31,TRPA1,PCDHA1,MRGPRX2,ACY3,NLRP13,DOPEY2,Chr14del,TLL2,ACOX1,VPS13D,PCDH19,TNXB}	{CMTM5}	{RPL26L1,TRDJ-NKX2-1-fusion}	{PEX26}	{RPL10}	{NKX2-1-AS1-TRDC-fusion}	{NOTCH1}
329.665		{PPP1R14C}	{NOTUM,TCRGdel,BCAP31,TRPA1,PCDHA1,RPL26L1,MRGPRX2,DOPEY2,Chr14del,VPS13D,PCDH19,RPL10,TNXB}	{TLL2}	{NLRP13,NKX2-1-AS1-TRDC-fusion}	{PEX26}	{NOTCH1}	{ACY3,ACOX1}	{CMTM5}	{TRDJ-NKX2-1-fusion}
329.654		{PPP1R14C,NOTUM,TCRGdel,BCAP31,TRPA1,PCDHA1,RPL26L1,MRGPRX2,DOPEY2,Chr14del,VPS13D,PCDH19,RPL10,TNXB}	{TLL2}	{NLRP13,NKX2-1-AS1-TRDC-fusion}	{PEX26}	{TRDJ-NKX2-1-fusion,ACOX1}	{CMTM5}	{NOTCH1}	{ACY3}
329.497		{PPP1R14C}	{NKX2-1-AS1-TRDC-fusion}	{TCRGdel,TRPA1,PCDHA1,MRGPRX2,ACY3,CMTM5,NLRP13,DOPEY2,Chr14del,ACOX1,VPS13D,PCDH19,TNXB}	{PEX26}	{RPL26L1,TRDJ-NKX2-1-fusion,RPL10}	{NOTCH1}	{BCAP31}	{NOTUM}	{TLL2}
329.161		{PPP1R14C,NOTUM,TCRGdel,BCAP31,TRPA1,PCDHA1,RPL26L1,MRGPRX2,ACY3,CMTM5,NLRP13,DOPEY2,Chr14del,TRDJ-NKX2-1-fusion,NKX2-1-AS1-TRDC-fusion}	{TLL2}	{ACOX1,VPS13D}	{PEX26}	{NOTCH1}	{PCDH19}	{RPL10}	{TNXB}
329.007		{PPP1R14C}	{NOTUM,TCRGdel,BCAP31,TRPA1,PCDHA1,RPL26L1,MRGPRX2,DOPEY2,Chr14del,VPS13D,PCDH19,RPL10,TNXB}	{TLL2}	{NLRP13,NKX2-1-AS1-TRDC-fusion}	{NOTCH1}	{PEX26}	{ACY3,ACOX1}	{CMTM5}	{TRDJ-NKX2-1-fusion}
328.983		{PPP1R14C}	{NKX2-1-AS1-TRDC-fusion}	{TCRGdel,TRPA1,PCDHA1,MRGPRX2,ACY3,CMTM5,NLRP13,DOPEY2,Chr14del,ACOX1,VPS13D,PCDH19,TNXB}	{PEX26}	{RPL26L1,TRDJ-NKX2-1-fusion,RPL10}	{NOTCH1}	{NOTUM}	{BCAP31}	{TLL2}
328.913		{PPP1R14C}	{NKX2-1-AS1-TRDC-fusion}	{NOTUM,TCRGdel,BCAP31,TRPA1,PCDHA1,RPL26L1,MRGPRX2,ACY3,CMTM5,NLRP13,DOPEY2,Chr14del,TRDJ-NKX2-1-fusion}	{TLL2,ACOX1,VPS13D}	{PEX26}	{NOTCH1}	{PCDH19}	{RPL10}	{TNXB}
328.869		{PPP1R14C}	{NOTUM,TCRGdel,BCAP31,PCDHA1,MRGPRX2,CMTM5,DOPEY2,Chr14del,TRDJ-NKX2-1-fusion,TLL2,ACOX1,VPS13D,PCDH19,RPL10,TNXB}	{ACY3}	{TRPA1,NLRP13}	{PEX26}	{NKX2-1-AS1-TRDC-fusion}	{RPL26L1}	{NOTCH1}
328.796		{PPP1R14C}	{NKX2-1-AS1-TRDC-fusion}	{NOTUM,BCAP31,TRPA1,PCDHA1,MRGPRX2,ACY3,NLRP13,DOPEY2,Chr14del,TLL2,VPS13D,PCDH19,RPL10,TNXB}	{TCRGdel}	{PEX26}	{ACOX1,NOTCH1}	{RPL26L1}	{TRDJ-NKX2-1-fusion}	{CMTM5}
328.698		{PPP1R14C,NOTUM,TCRGdel,BCAP31,TRPA1,PCDHA1,RPL26L1,MRGPRX2,ACY3,CMTM5,NLRP13,DOPEY2,Chr14del,TRDJ-NKX2-1-fusion,NKX2-1-AS1-TRDC-fusion}	{TLL2}	{ACOX1,VPS13D}	{NOTCH1}	{PEX26}	{PCDH19}	{RPL10}	{TNXB}
328.661		{PPP1R14C}	{NOTUM,TCRGdel,BCAP31,PCDHA1,MRGPRX2,CMTM5,DOPEY2,Chr14del,TRDJ-NKX2-1-fusion,TLL2,ACOX1,VPS13D,PCDH19,RPL10,TNXB}	{ACY3}	{TRPA1,NLRP13}	{PEX26}	{RPL26L1}	{NKX2-1-AS1-TRDC-fusion}	{NOTCH1}
328.508		{PPP1R14C}	{NKX2-1-AS1-TRDC-fusion}	{NOTUM,BCAP31,TRPA1,PCDHA1,MRGPRX2,ACY3,NLRP13,DOPEY2,Chr14del,TLL2,VPS13D,PCDH19,RPL10,TNXB}	{PEX26}	{TCRGdel}	{ACOX1,NOTCH1}	{TRDJ-NKX2-1-fusion}	{RPL26L1}	{CMTM5}
328.449		{PPP1R14C}	{NKX2-1-AS1-TRDC-fusion}	{NOTUM,TCRGdel,BCAP31,TRPA1,PCDHA1,RPL26L1,MRGPRX2,ACY3,CMTM5,NLRP13,DOPEY2,Chr14del,TRDJ-NKX2-1-fusion}	{TLL2,ACOX1,VPS13D}	{NOTCH1}	{PEX26}	{PCDH19}	{RPL10}	{TNXB}
328.433		{PPP1R14C}	{NKX2-1-AS1-TRDC-fusion}	{NOTUM,BCAP31,TRPA1,PCDHA1,MRGPRX2,ACY3,NLRP13,DOPEY2,Chr14del,TLL2,VPS13D,PCDH19,RPL10,TNXB}	{TCRGdel}	{ACOX1,NOTCH1}	{RPL26L1}	{PEX26}	{CMTM5}	{TRDJ-NKX2-1-fusion}
328.244		{PPP1R14C}	{NKX2-1-AS1-TRDC-fusion}	{NOTUM,BCAP31,TRPA1,PCDHA1,MRGPRX2,ACY3,NLRP13,DOPEY2,Chr14del,TLL2,VPS13D,PCDH19,RPL10,TNXB}	{TCRGdel}	{PEX26}	{ACOX1,NOTCH1}	{TRDJ-NKX2-1-fusion}	{CMTM5}	{RPL26L1}
