# Supplementary material for: Single-cell sequencing reveals the origin and the order of mutation acquisition in T-cell acute lymphoblastic leukemia
Source: Leukemia. 2018 Apr 18;32(6):1358–69. doi: 10.1038/s41375-018-0127-8 (PMC5990522; doi:10.1038/s41375-018-0127-8)
Supplement: Supplementary file 16 — Supplementary table S10 [file 41375_2018_127_MOESM16_ESM.xlsx]

## Sheet: Sheet1
Table
sample X09	data based on bulk whole genome sequencing		data based on single-cell analysis
genomic change	bulk VAF	estimated % of cells with mutation	% of single cells with mutation	order of mutations
ZNF720-(SNP)	0.2414	0.4828	0.987578	0
WIPF2-(SNP)	0.3684	0.7368	0.762712	0
BMPR1A-(SNP)	0.6364	1	0.827815	0
MED12-mut	0.9412	0.9412	0.987879	1
GJC2-mut	0.3548	0.7096	0.676829	1
AKAP13-mut	0.5806	1	0.846995	2
KLF9-mut	0.6071	1	0.85119	2
HERC3-mut	0.4615	0.923	0.889503	2
KANK2-mut	0.52	1	0.840491	2
TCRG-del	NA	NA	0.976879	2
TCF7-SPI1-fusion	NA	NA	0.882353	2
PTPRD-mut	0.3333	0.6666	0.72	3
FBXO31-mut	0.5238	1	0.696429	3
PARVA-mut	0.3243	0.6486	0.869565	3
NRAS-mut	0.4571	0.9142	0.880435	3
TBL1XR1-mut	0.4848	0.9696	0.785714	3
KAZN-mut	0.4828	0.9656	0.805556	4
LRP5-mut	0.4444	0.8888	0.709924	4
SDK1-mut	0.3939	0.7878	0.642424	5
VPS13B-mut	0.3333	0.6666	0.658228	5
9p-del	NA	NA	0.725275	5
NOTCH1-ins	0.44	0.88	0.47619	6
GOLGA6L2-mut	0.3226	0.6452	0.51875	6
sample XB37	data based on bulk whole genome sequencing		data based on single-cell analysis
genomic change	bulk VAF	estimated % of cells with mutation	% of single cells with mutation	order of mutations
STON1-(SNP)	0.3871	0.7742	0.900901	0
TMC5-(SNP)	0.4865	0.973	0.907407	0
C11orf82-(SNP)	0.3636	0.7272	0.881818	0
LATS2-mut	0.2619	0.5238	0.682692	1
STAT5B-mut	0.4186	0.8372	0.868421	1
C6orf223-mut	0.4333	0.8666	0.704545	1
CDKN2A-ins	0.4	0.8	0.927928	1
LMO2-TRDC-fusion-1	NA	NA	0.921739	1
ADPRH-mut	0.5	1	0.839623	1
USO1-mut	0.4545	0.909	0.783784	1
NSMCE2-mut	0.5161	1	0.792453	1
BLOC1S6-mut	0.3333	0.6666	0.864865	1
HRH4-mut	0.3421	0.6842	0.775701	1
NKD1-mut	0.4138	0.8276	0.747664	2
SLCO3A1-ins	0.3333	0.6666	0.821782	2
UNC5C-mut	0.3043	0.6086	0.763636	2
ZFHX4-mut	0.6667	1	0.756757	3
FAT2-del	0.4062	0.8124	0.822222	3
CNTN1-mut	0.4615	0.923	0.739583	3
STIL-TAL1-fusion	NA	NA	0.789474	4
NOTCH1-ins	NA	NA	0.72549	4
ELOVL2-mut	0.3171	0.6342	0.72807	5
BCL11B-ins	NA	NA	0.663551	5
sample XB41	data based on bulk whole genome sequencing		data based on single-cell analysis
genomic change	bulk VAF	estimated % of cells with mutation	% of single cells with mutation	order of mutations
PEX26	0.3889	0.7778	0.75	1
ACY3	0.3333	0.6666	0.809091	1
MRGPRX2	0.375	0.75	0.889344	1
Chr14del	NA	NA	0.986047	1
NLRP13	0.4583	0.9166	0.846473	1
VPS13D	0.449	0.898	0.8625	1
PCDHA10	0.8824	1	0.977169	1
PPP1R14C	0.4561	0.9122	0.917355	2
NOTUM	0.4286	0.8572	0.814159	2
TCRGdel	NA	NA	0.981567	2
TRPA1	0.3621	0.7242	0.879668	2
RPL26L1	0.3662	0.7324	0.778761	2
DOPEY2	0.2632	0.5264	0.876033	2
TRDJ-NKX2-1-fusion	NA	NA	0.86747	2
ACOX1	0.4167	0.8334	0.860759	2
PCDH19	0.4615	0.923	0.8875	2
TNXB	0.3696	0.7392	0.761062	2
TLL2	0.4889	0.9778	0.817143	3
RPL10	0.4222	0.8444	0.77193	3
BCAP31	0.4286	0.8572	0.842105	3
NKX2-1-AS1-TRDC-fusion	NA	NA	0.783673	4
CMTM5	0.3871	0.7742	0.738095	5
NOTCH1	0.4545	0.909	0.65	5
sample XB47	data based on bulk whole genome sequencing		data based on single-cell analysis
genomic change	bulk VAF	estimated % of cells with mutation	% of single cells with mutation	order of mutations
ANKRD36	0.3091	0.6182	0.5	1
NKX2-1-TRDD-fusion	NA	NA	0.494382	2
LOC643037	0.3548	0.7096	0.414894	2
ACAD8	0.4286	0.8572	0.351064	3
NKX2-1-TRA@-fusion	NA	NA	0.384615	3
PHIP	0.2973	0.5946	0.402174	3
NOTCH1-L1600P	0.2857	0.5714	0.358974	4
SIDT2	0.3846	0.7692	0.313953	4
FADH2B	0.3333	0.6666	0.305263	4
PPP4C	0.3548	0.7096	0.362637	4
ICMT	0.2973	0.5946	0.362637	4
BNC2	0.8811	1	0.447917	4
9p21	NA	NA	0.455556	4
PIRT	0.4318	0.8636	0.358696	4
NOTCH1-Y2490	0.3824	0.7648	0.386667	4
SLC6A18	0.25	0.5	0.340909	4
RPL10	0.5556	0.5556	0.428571	5
TCRG-del	NA	NA	0.4625	5
BTBD11	0.359	0.718	0.333333	5
N4BP2	0.3333	0.6666	0.336842	6
CNOT3	NA	NA	0.253012	6
NA: not available (VAF is determined for point mutations, but not for structural variations as this is not straightforward to calculate from whole genome sequence data)
estimated percentage of cells with mutations based on bulk sequence data was estimated based on VAF (typically VAF x 2 for heterozygous mutaitons, except for mutations on X chromosome in male)
Order of mutations shows the clusters to which the mutation was assigned (based on single cell data): 1 denotes the cluster of cells with the mutations that were acquired first
